# Supplementary material for: Physical vitrification and nanowarming at liter-scale CPA volumes: toward organ cryopreservation
Source: Nat Commun. 2025 Sep 26;16:8511. doi: 10.1038/s41467-025-63483-2 (PMC12474906; doi:10.1038/s41467-025-63483-2)
Supplement: Supplementary file 4 — Source Data [file 41467_2025_63483_MOESM4_ESM.xlsx]

## Sheet: Fig.3
	Fig. 3b											Fig. 3c					Fig. 3d						Fig. 3e
	Experiments					Modeling							Temperature (°C)					Center Cooling Rate (°C/min)						ΔT_max (° C)
		Temperature (°C)					Temperature (°C)			Temperature (°C)		time (min)	0.5L	1L	3L		Volume	Experimental			Modeling		Volume	Experimental			Modeling
	time (min)	Left	Right	Center		time (min)	Center	Edge	time (min)	CRF		0	20	20	20		0.5L	1.28	1.31	1.25	1.36		0.5L	15.9	15.1	15.6	13.67
	0.0166667	17.6	18	18		0	20	20	0	20		1	-20	-20	-20		1L	0.95	0.99	1.01	0.96		1L	16	12.6	15.7	14.87
	0.05	17.6	18	18		1	20	12.371	1	-20		2	-60	-60	-60		3L	0.54	0.51	0.47	0.45		3L	17.4	17.1	19.2	16.82
	0.0833333	17.5	18	18		2	20	-6.1892	2	-60		3	-100	-100	-100
	0.116667	17.5	18	18		3	19.999	-31.16	3	-100		3.55	-122	-122	-122
	0.15	17.5	18	18		4	19.997	-57.157	3.55	-122		183.55	-122	-122	-122
	0.183333	17.5	18	18		5	19.99	-76.191	183.55	-122		239.55	-150	-122	-122
	0.216667	17.4	18	18		6	19.97	-88.06	239.55	-150		253.55	-150	-122	-122
	0.25	17.3	18	18		7	19.928	-95.163	274.55	-150		269.55	-150	-122	-122
	0.283333	17.2	18	18		8	19.847	-99.71	280	-150		274.55	-150	-122	-122
	0.316667	17	17.9	18		9	19.709	-102.97				323.55		-150	-122
	0.35	16.8	17.8	18		10	19.486	-105.52				373.55		-150	-122
	0.383333	16.5	17.8	18		11	19.155	-107.66				523.55			-122
	0.416667	16.1	17.7	18		12	18.715	-109.35				663.55			-150
	0.45	15.9	17.5	18		13	18.145	-110.76				753.55			-150
	0.483333	15.5	17.3	18		14	17.455	-111.82
	0.516667	15.2	17.2	18		15	16.627	-112.78
	0.55	14.9	17	18		16	15.668	-113.55
	0.583333	14.6	16.8	18		17	14.584	-114.22
	0.616667	14.2	16.6	18		18	13.377	-114.8
	0.65	13.8	16.5	18		19	12.069	-115.32
	0.683333	13.5	16.4	18		20	10.684	-115.81
	0.716667	13.4	16.3	18		21	9.2074	-116.25
	0.75	13.3	16.2	18		22	7.6396	-116.64
	0.783333	13	16.1	18		23	5.9827	-116.97
	0.816667	12.7	15.9	17.8		24	4.3061	-117.3
	0.85	12.4	15.7	17.8		25	2.5648	-117.59
	0.883333	12.2	15.4	17.7		26	0.75866	-117.85
	0.916667	11.9	15	17.8		27	-1.1122	-118.07
	0.95	11.7	14.8	17.9		28	-3.0039	-118.27
	0.983333	11.5	14.6	17.7		29	-4.9015	-118.47
	1.01667	11.5	14.5	17.6		30	-6.8327	-118.66
	1.05	11.3	14.3	17.4		31	-8.7976	-118.82
	1.08333	11.3	14.1	17.4		32	-10.792	-118.96
	1.11667	11.6	14	17.4		33	-12.756	-119.1
	1.15	12.2	14	17.6		34	-14.729	-119.24
	1.18333	12.5	14	17.5		35	-16.712	-119.36
	1.21667	12.5	14	17.2		36	-18.704	-119.47
	1.25	12.2	14	17.1		37	-20.672	-119.58
	1.28333	12	13.9	17.1		38	-22.609	-119.69
	1.31667	11.5	13.7	17.1		39	-24.534	-119.79
	1.35	11.1	13.6	17.1		40	-26.447	-119.89
	1.38333	10.8	13.3	17.1		41	-28.347	-119.98
	1.41667	10.5	13	17.1		42	-30.234	-120.07
	1.45	10	12.8	17.1		43	-32.109	-120.15
	1.48333	9.4	12.6	17		44	-33.971	-120.22
	1.51667	9.2	12.4	17		45	-35.821	-120.29
	1.55	9.1	12.2	17		46	-37.638	-120.36
	1.58333	8.9	12.1	17		47	-39.427	-120.43
	1.61667	8.6	11.9	16.9		48	-41.197	-120.5
	1.65	8.4	11.7	16.9		49	-42.948	-120.56
	1.68333	8.2	11.5	16.9		50	-44.681	-120.62
	1.71667	8	11	16.9		51	-46.394	-120.67
	1.75	7.8	10.6	16.8		52	-48.089	-120.72
	1.78333	7.6	10.5	16.8		53	-49.764	-120.76
	1.81667	7.4	10.4	16.8		54	-51.421	-120.8
	1.85	7.3	10.2	16.7		55	-53.04	-120.85
	1.88333	7.1	10	16.7		56	-54.625	-120.89
	1.91667	6.9	9.8	16.7		57	-56.186	-120.93
	1.95	6.7	9.6	16.6		58	-57.722	-120.97
	1.98333	6.5	9.4	16.6		59	-59.233	-121.01
	2.01667	6.3	9.3	16.6		60	-60.72	-121.04
	2.05	6.2	9.1	16.6		61	-62.182	-121.08
	2.08333	6	9.1	16.5		62	-63.619	-121.11
	2.11667	5.5	8.9	16.5		63	-65.031	-121.13
	2.15	5.2	8.8	16.4		64	-66.41	-121.16
	2.18333	4.9	8.5	16.4		65	-67.761	-121.19
	2.21667	4.6	8.2	16.4		66	-69.084	-121.22
	2.25	4.4	8	16.4		67	-70.38	-121.25
	2.28333	4.2	7.8	16.4		68	-71.649	-121.27
	2.31667	4.1	7.7	16.4		69	-72.891	-121.29
	2.35	3.9	7.6	16.4		70	-74.106	-121.32
	2.38333	3.8	7.5	16.3		71	-75.295	-121.34
	2.41667	3.7	7.4	16.2		72	-76.456	-121.36
	2.45	3.5	7.2	16.2		73	-77.593	-121.38
	2.48333	3.2	7.1	16.2		74	-78.704	-121.4
	2.51667	3	6.7	16.1		75	-79.788	-121.42
	2.55	2.9	6.3	16.1		76	-80.847	-121.44
	2.58333	2.8	6.1	16		77	-81.879	-121.45
	2.61667	2.6	6	16		78	-82.884	-121.47
	2.65	2.4	5.9	15.9		79	-83.864	-121.49
	2.68333	2.3	5.8	15.9		80	-84.817	-121.5
	2.71667	2.2	5.6	15.8		81	-85.743	-121.52
	2.75	1.9	5.5	15.8		82	-86.669	-121.53
	2.78333	1.3	5.3	15.7		83	-87.581	-121.55
	2.81667	0.9	5.1	15.6		84	-88.473	-121.56
	2.85	0.8	5	15.6		85	-89.346	-121.58
	2.88333	0.6	4.8	15.5		86	-90.198	-121.59
	2.91667	0.4	4.7	15.4		87	-91.031	-121.6
	2.95	0.3	4.7	15.4		88	-91.844	-121.62
	2.98333	0	4.5	15.3		89	-92.638	-121.63
	3.01667	-0.2	4.3	15.2		90	-93.411	-121.64
	3.05	-0.3	4.1	15.1		91	-94.165	-121.65
	3.08333	-0.4	3.9	15		92	-94.899	-121.66
	3.11667	-0.5	3.7	14.9		93	-95.613	-121.67
	3.15	-0.7	3.6	14.9		94	-96.308	-121.69
	3.18333	-1	3.4	14.8		95	-96.983	-121.7
	3.21667	-1.2	3.2	14.7		96	-97.638	-121.7
	3.25	-1.4	3.1	14.6		97	-98.273	-121.71
	3.28333	-1.6	2.7	14.5		98	-98.888	-121.72
	3.31667	-1.6	2.6	14.4		99	-99.484	-121.73
	3.35	-1.8	2.3	14.3		100	-100.1	-121.74
	3.38333	-2	1.9	14.2		101	-100.7	-121.75
	3.41667	-2.2	1.8	14.1		102	-101.29	-121.76
	3.45	-2.4	1.6	14.1		103	-101.86	-121.77
	3.48333	-2.8	1.5	13.9		104	-102.42	-121.77
	3.51667	-3.3	1.2	13.6		105	-102.96	-121.78
	3.55	-3.5	1.1	13.5		106	-103.49	-121.79
	3.58333	-3.7	1	13.3		107	-104	-121.8
	3.61667	-3.8	0.8	13.1		108	-104.49	-121.8
	3.65	-4	0.6	13		109	-104.97	-121.81
	3.68333	-4.2	0.4	12.9		110	-105.44	-121.81
	3.71667	-4.4	0.1	12.7		111	-105.89	-121.82
	3.75	-4.7	-0.1	12.7		112	-106.33	-121.83
	3.78333	-4.9	-0.3	12.6		113	-106.74	-121.83
	3.81667	-5.2	-0.5	12.5		114	-107.15	-121.84
	3.85	-5.4	-0.6	12.4		115	-107.54	-121.84
	3.88333	-5.5	-0.8	12.2		116	-107.91	-121.85
	3.91667	-5.7	-1	12.1		117	-108.27	-121.85
	3.95	-5.8	-1.2	12		118	-108.66	-121.85
	3.98333	-5.9	-1.3	11.9		119	-109.04	-121.86
	4.01667	-6.1	-1.6	11.8		120	-109.41	-121.86
	4.05	-6.3	-2	11.7		121	-109.77	-121.87
	4.08333	-6.5	-2.4	11.6		122	-110.12	-121.87
	4.11667	-6.8	-2.6	11.5		123	-110.46	-121.88
	4.15	-7.1	-2.7	11.4		124	-110.79	-121.88
	4.18333	-7.5	-2.9	11.3		125	-111.11	-121.88
	4.21667	-7.8	-3	11.1		126	-111.42	-121.89
	4.25	-7.9	-3.2	11		127	-111.72	-121.89
	4.28333	-8.2	-3.4	10.9		128	-112.01	-121.9
	4.31667	-8.5	-3.5	10.8		129	-112.28	-121.9
	4.35	-8.8	-3.7	10.6		130	-112.55	-121.9
	4.38333	-9	-3.8	10.6		131	-112.81	-121.9
	4.41667	-9.1	-4	10.4		132	-113.06	-121.91
	4.45	-9.2	-4.1	10.3		133	-113.3	-121.91
	4.48333	-9.3	-4.2	10.2		134	-113.52	-121.91
	4.51667	-9.4	-4.3	10.1		135	-113.74	-121.91
	4.55	-9.6	-4.4	9.9		136	-113.98	-121.92
	4.58333	-9.8	-4.5	9.8		137	-114.22	-121.92
	4.61667	-10	-4.7	9.7		138	-114.45	-121.92
	4.65	-10.2	-4.8	9.5		139	-114.67	-121.92
	4.68333	-10.4	-5	9.3		140	-114.88	-121.93
	4.71667	-10.5	-5.1	8.9		141	-115.09	-121.93
	4.75	-10.7	-5.2	8.8		142	-115.29	-121.93
	4.78333	-10.9	-5.4	8.7		143	-115.49	-121.93
	4.81667	-11.3	-5.4	8.5		144	-115.68	-121.94
	4.85	-11.8	-5.6	8.4		145	-115.86	-121.94
	4.88333	-12.1	-5.7	8.3		146	-116.03	-121.94
	4.91667	-12.2	-6.1	8.1		147	-116.2	-121.94
	4.95	-12.5	-6.6	8		148	-116.36	-121.94
	4.98333	-12.7	-6.8	7.9		149	-116.52	-121.94
	5.01667	-13	-7	7.8		150	-116.67	-121.95
	5.05	-13.3	-7.3	7.7		151	-116.81	-121.95
	5.08333	-13.5	-7.6	7.6		152	-116.95	-121.95
	5.11667	-13.7	-7.9	7.4		153	-117.08	-121.95
	5.15	-14.2	-8.2	7.3		154	-117.23	-121.95
	5.18333	-14.6	-8.4	7.2		155	-117.37	-121.95
	5.21667	-14.9	-8.6	7.1		156	-117.51	-121.95
	5.25	-15.4	-8.9	6.9		157	-117.64	-121.96
	5.28333	-15.7	-9.1	6.8		158	-117.77	-121.96
	5.31667	-16.3	-9.4	6.6		159	-117.9	-121.96
	5.35	-16.6	-9.7	6.5		160	-118.02	-121.96
	5.38333	-16.8	-10	6.4		161	-118.14	-121.96
	5.41667	-17.1	-10.5	6.3		162	-118.26	-121.96
	5.45	-17.4	-11.1	6.2		163	-118.37	-121.96
	5.48333	-17.9	-11.5	6		164	-118.47	-121.96
	5.51667	-18.4	-11.8	5.9		165	-118.57	-121.97
	5.55	-18.7	-12	5.7		166	-118.67	-121.97
	5.58333	-19	-12.3	5.6		167	-118.77	-121.97
	5.61667	-19.2	-12.5	5.5		168	-118.86	-121.97
	5.65	-19.3	-12.8	5.3		169	-118.94	-121.97
	5.68333	-19.8	-13.2	4.9		170	-119.02	-121.97
	5.71667	-20.4	-13.4	4.7		171	-119.1	-121.98
	5.75	-20.8	-13.7	4.5		172	-119.2	-122.05
	5.78333	-21.1	-14	4.4		173	-119.29	-122.12
	5.81667	-21.5	-14.5	4.3		174	-119.38	-122.2
	5.85	-21.8	-15.1	4.1		175	-119.47	-122.29
	5.88333	-22	-15.4	4		176	-119.56	-122.38
	5.91667	-22.4	-15.7	3.8		177	-119.65	-122.48
	5.95	-22.8	-15.8	3.7		178	-119.73	-122.59
	5.98333	-23	-16.1	3.5		179	-119.82	-122.7
	6.01667	-23.3	-16.3	3.4		180	-119.9	-122.82
	6.05	-23.4	-16.6	3.2		181	-119.98	-122.95
	6.08333	-23.7	-16.8	3.1		182	-120.05	-123.08
	6.11667	-24	-16.9	2.9		183	-120.13	-123.22
	6.15	-24.4	-17.1	2.8		184	-120.2	-123.37
	6.18333	-24.9	-17.3	2.7		185	-120.27	-123.52
	6.21667	-25.3	-17.5	2.6		186	-120.34	-123.68
	6.25	-25.5	-17.7	2.4		187	-120.41	-123.85
	6.28333	-25.7	-17.9	2.2		188	-120.48	-124.03
	6.31667	-25.9	-18.1	2.1		189	-120.54	-124.21
	6.35	-26.1	-18.2	1.9		190	-120.64	-124.52
	6.38333	-26.2	-18.3	1.8		191	-120.75	-124.84
	6.41667	-26.3	-18.4	1.7		192	-120.86	-125.18
	6.45	-26.6	-18.6	1.4		193	-120.97	-125.54
	6.48333	-26.6	-18.8	1.3		194	-121.08	-125.92
	6.51667	-26.7	-19.2	1		195	-121.19	-126.32
	6.55	-26.8	-19.4	0.6		196	-121.31	-126.74
	6.58333	-27	-19.5	0.4		197	-121.43	-127.17
	6.61667	-27.2	-19.6	0.3		198	-121.55	-127.63
	6.65	-27.3	-19.7	0.2		199	-121.68	-128.1
	6.68333	-27.4	-19.8	0.1		200	-121.8	-128.6
	6.71667	-27.5	-19.9	-0.1		201	-121.93	-129.11
	6.75	-27.7	-20	-0.2		202	-122.06	-129.64
	6.78333	-27.9	-20	-0.4		203	-122.2	-130.19
	6.81667	-28.1	-20.1	-0.5		204	-122.33	-130.76
	6.85	-28.3	-20.2	-0.7		205	-122.47	-131.34
	6.88333	-28.5	-20.3	-0.8		206	-122.61	-131.95
	6.91667	-29	-20.5	-0.9		207	-122.76	-132.57
	6.95	-29.2	-20.6	-1.1		208	-122.97	-133.08
	6.98333	-29.5	-20.8	-1.2		209	-123.21	-133.58
	7.01667	-29.6	-20.9	-1.4		210	-123.45	-134.07
	7.05	-29.8	-21.1	-1.6		211	-123.71	-134.57
	7.08333	-30	-21.3	-1.7		212	-123.98	-135.07
	7.11667	-30.2	-21.4	-1.8		213	-124.26	-135.58
	7.15	-30.3	-21.6	-1.9		214	-124.55	-136.08
	7.18333	-30.4	-21.8	-2		215	-124.85	-136.59
	7.21667	-30.7	-22	-2.2		216	-125.16	-137.11
	7.25	-30.9	-22.2	-2.3		217	-125.49	-137.62
	7.28333	-31.1	-22.3	-2.5		218	-125.82	-138.14
	7.31667	-31.2	-22.4	-2.6		219	-126.17	-138.66
	7.35	-31.4	-22.6	-2.7		220	-126.52	-139.18
	7.38333	-31.5	-22.7	-3		221	-126.89	-139.71
	7.41667	-31.7	-22.9	-3.2		222	-127.26	-140.23
	7.45	-31.8	-23	-3.5		223	-127.65	-140.76
	7.48333	-31.9	-23.3	-3.8		224	-128.05	-141.28
	7.51667	-32.1	-23.6	-3.9		225	-128.46	-141.78
	7.55	-32.3	-23.9	-4.1		226	-128.87	-142.29
	7.58333	-32.5	-24.1	-4.2		227	-129.3	-142.79
	7.61667	-32.6	-24.3	-4.3		228	-129.74	-143.29
	7.65	-32.8	-24.4	-4.5		229	-130.19	-143.78
	7.68333	-33	-24.6	-4.5		230	-130.65	-144.28
	7.71667	-33.4	-24.7	-4.7		231	-131.12	-144.78
	7.75	-33.9	-24.8	-4.8		232	-131.61	-145.27
	7.78333	-34.2	-25	-4.9		233	-132.1	-145.77
	7.81667	-34.4	-25.1	-5.1		234	-132.6	-146.26
	7.85	-34.6	-25.3	-5.3		235	-133.12	-146.75
	7.88333	-34.8	-25.5	-5.4		236	-133.64	-147.25
	7.91667	-35	-25.6	-5.5		237	-134.17	-147.74
	7.95	-35.2	-25.7	-5.6		238	-134.72	-148.23
	7.98333	-35.4	-25.8	-5.8		239	-135.28	-148.72
	8.01667	-35.6	-26	-5.9		240	-135.83	-149.16
	8.05	-35.7	-26.2	-6.1		241	-136.31	-149.39
	8.08333	-35.8	-26.4	-6.2		242	-136.8	-149.59
	8.11667	-35.9	-26.5	-6.3		243	-137.28	-149.76
	8.15	-36.1	-26.6	-6.5		244	-137.77	-149.9
	8.18333	-36.2	-26.8	-6.6		245	-138.26	-150.01
	8.21667	-36.4	-27	-6.7		246	-138.74	-150.08
	8.25	-36.5	-27.2	-6.9		247	-139.23	-150.13
	8.28333	-36.6	-27.3	-7.1		248	-139.71	-150.15
	8.31667	-36.9	-27.5	-7.2		249	-140.2	-150.14
	8.35	-37.1	-27.8	-7.6		250	-140.69	-150.1
	8.38333	-37.2	-28.2	-7.8		251	-141.17	-150.02
	8.41667	-37.5	-28.4	-7.9		252	-141.61	-150.04
	8.45	-38.1	-28.6	-8.1		253	-142.02	-150.07
	8.48333	-38.5	-28.7	-8.2		254	-142.42	-150.09
	8.51667	-38.6	-28.9	-8.4		255	-142.8	-150.1
	8.55	-38.8	-29	-8.5		256	-143.18	-150.11
	8.58333	-38.9	-29.1	-8.6		257	-143.55	-150.11
	8.61667	-39.2	-29.1	-8.7		258	-143.91	-150.1
	8.65	-39.3	-29.3	-8.8		259	-144.25	-150.08
	8.68333	-39.5	-29.5	-8.9		260	-144.59	-150.06
	8.71667	-39.7	-29.7	-9.1		261	-144.91	-150.03
	8.75	-39.9	-29.8	-9.2		262	-145.23	-149.99
	8.78333	-39.9	-29.9	-9.3		263	-145.53	-149.97
	8.81667	-40.1	-30.1	-9.5		264	-145.81	-149.97
	8.85	-40.3	-30.2	-9.6		265	-146.07	-149.97
	8.88333	-40.4	-30.4	-9.7		266	-146.33	-149.97
	8.91667	-40.5	-30.5	-9.9		267	-146.57	-149.97
	8.95	-40.7	-30.7	-10		268	-146.8	-149.97
	8.98333	-40.9	-30.9	-10.1		269	-147.02	-149.97
	9.01667	-41.1	-31	-10.2		270	-147.23	-149.97
	9.05	-41.3	-31.2	-10.3		271	-147.42	-149.98
	9.08333	-41.5	-31.4	-10.4		272	-147.6	-149.98
	9.11667	-41.7	-31.5	-10.6		273	-147.77	-149.98
	9.15	-41.8	-31.7	-10.7		274	-147.93	-149.98
	9.18333	-42.3	-32	-10.8		275	-148.09	-149.98
	9.21667	-42.7	-32.1	-10.9		276	-148.24	-149.98
	9.25	-42.9	-32.4	-11.1		277	-148.38	-149.98
	9.28333	-43.1	-32.8	-11.2		278	-148.51	-149.98
	9.31667	-43.2	-32.9	-11.6		279	-148.64	-149.99
	9.35	-43.4	-33	-11.9		280	-148.75	-149.99
	9.38333	-43.5	-33.1	-12.1
	9.41667	-43.7	-33.3	-12.2
	9.45	-43.9	-33.5	-12.3
	9.48333	-44	-33.6	-12.5
	9.51667	-44.2	-33.7	-12.6
	9.55	-44.3	-33.8	-12.7
	9.58333	-44.5	-34	-12.8
	9.61667	-44.6	-34.1	-13
	9.65	-44.7	-34.2	-13.1
	9.68333	-44.8	-34.4	-13.2
	9.71667	-45	-34.5	-13.3
	9.75	-45.2	-34.7	-13.5
	9.78333	-45.5	-34.8	-13.6
	9.81667	-45.7	-35	-13.7
	9.85	-45.8	-35.1	-13.8
	9.88333	-45.9	-35.3	-13.9
	9.91667	-46.1	-35.4	-14.1
	9.95	-46.3	-35.6	-14.1
	9.98333	-46.7	-35.7	-14.3
	10.0167	-47	-35.9	-14.4
	10.05	-47.3	-36.1	-14.5
	10.0833	-47.5	-36.2	-14.6
	10.1167	-47.7	-36.6	-14.8
	10.15	-47.9	-37.1	-14.9
	10.1833	-48.1	-37.2	-15
	10.2167	-48.2	-37.4	-15.1
	10.25	-48.4	-37.5	-15.3
	10.2833	-48.6	-37.6	-15.4
	10.3167	-48.8	-37.8	-15.5
	10.35	-49	-37.9	-15.9
	10.3833	-49.2	-38.1	-16.3
	10.4167	-49.4	-38.3	-16.4
	10.45	-49.7	-38.5	-16.5
	10.4833	-49.8	-38.7	-16.6
	10.5167	-50	-38.8	-16.7
	10.55	-50.2	-39	-16.9
	10.5833	-50.3	-39.1	-17
	10.6167	-50.4	-39.3	-17.1
	10.65	-50.5	-39.4	-17.2
	10.6833	-50.6	-39.6	-17.4
	10.7167	-50.8	-39.8	-17.5
	10.75	-51.3	-39.9	-17.6
	10.7833	-51.8	-40.1	-17.7
	10.8167	-52	-40.3	-17.8
	10.85	-52.2	-40.5	-18
	10.8833	-52.3	-40.6	-18.1
	10.9167	-52.5	-40.9	-18.2
	10.95	-52.6	-41.4	-18.3
	10.9833	-52.7	-41.6	-18.4
	11.0167	-52.9	-41.8	-18.6
	11.05	-53.1	-41.9	-18.7
	11.0833	-53.2	-42	-18.8
	11.1167	-53.3	-42.2	-18.9
	11.15	-53.5	-42.3	-19
	11.1833	-53.8	-42.4	-19.1
	11.2167	-54	-42.6	-19.2
	11.25	-54.2	-42.7	-19.3
	11.2833	-54.3	-42.9	-19.4
	11.3167	-54.5	-43	-19.6
	11.35	-54.7	-43.2	-19.8
	11.3833	-54.9	-43.3	-19.9
	11.4167	-55	-43.4	-20
	11.45	-55.1	-43.6	-20.4
	11.4833	-55.1	-43.8	-20.6
	11.5167	-55.3	-43.9	-20.7
	11.55	-55.4	-44	-20.8
	11.5833	-55.7	-44.1	-20.9
	11.6167	-56.1	-44.3	-21.1
	11.65	-56.4	-44.4	-21.2
	11.6833	-56.7	-44.5	-21.3
	11.7167	-56.8	-44.6	-21.4
	11.75	-56.9	-44.7	-21.5
	11.7833	-57.1	-44.9	-21.6
	11.8167	-57.2	-45.1	-21.8
	11.85	-57.4	-45.2	-21.9
	11.8833	-57.6	-45.6	-22
	11.9167	-57.7	-46.1	-22.1
	11.95	-57.8	-46.2	-22.2
	11.9833	-57.8	-46.4	-22.3
	12.0167	-58	-46.5	-22.4
	12.05	-58.2	-46.7	-22.5
	12.0833	-58.3	-46.9	-22.7
	12.1167	-58.4	-47	-22.7
	12.15	-58.5	-47.2	-22.8
	12.1833	-58.7	-47.3	-23
	12.2167	-58.8	-47.5	-23.1
	12.25	-59	-47.7	-23.2
	12.2833	-59.1	-47.8	-23.3
	12.3167	-59.2	-47.9	-23.4
	12.35	-59.4	-48.1	-23.5
	12.3833	-59.5	-48.3	-23.6
	12.4167	-59.7	-48.5	-23.7
	12.45	-59.9	-48.6	-23.8
	12.4833	-60	-48.8	-23.9
	12.5167	-60.3	-48.9	-24
	12.55	-60.6	-49.1	-24.4
	12.5833	-60.9	-49.2	-24.8
	12.6167	-61.2	-49.4	-24.9
	12.65	-61.3	-49.5	-25
	12.6833	-61.5	-49.7	-25.1
	12.7167	-61.6	-49.8	-25.2
	12.75	-61.8	-50.2	-25.3
	12.7833	-61.9	-50.6	-25.4
	12.8167	-62	-50.8	-25.5
	12.85	-62.2	-51	-25.6
	12.8833	-62.3	-51.1	-25.7
	12.9167	-62.4	-51.3	-25.8
	12.95	-62.5	-51.5	-25.9
	12.9833	-62.6	-51.6	-26.1
	13.0167	-62.8	-51.7	-26.1
	13.05	-62.9	-51.8	-26.2
	13.0833	-63.1	-52	-26.4
	13.1167	-63.2	-52.1	-26.5
	13.15	-63.3	-52.3	-26.5
	13.1833	-63.4	-52.4	-26.6
	13.2167	-63.6	-52.5	-26.8
	13.25	-63.7	-52.7	-26.8
	13.2833	-63.9	-52.8	-26.9
	13.3167	-64	-53	-27
	13.35	-64.2	-53.1	-27.1
	13.3833	-64.4	-53.3	-27.2
	13.4167	-64.6	-53.5	-27.3
	13.45	-64.7	-53.6	-27.4
	13.4833	-64.8	-53.7	-27.5
	13.5167	-65.2	-53.9	-27.7
	13.55	-65.6	-54	-27.8
	13.5833	-65.8	-54.3	-27.9
	13.6167	-65.9	-54.5	-28
	13.65	-66.1	-54.8	-28.1
	13.6833	-66.3	-55.1	-28.2
	13.7167	-66.4	-55.3	-28.3
	13.75	-66.6	-55.4	-28.4
	13.7833	-66.8	-55.5	-28.7
	13.8167	-67	-55.7	-29
	13.85	-67.1	-55.8	-29.1
	13.8833	-67.2	-56	-29.2
	13.9167	-67.3	-56.2	-29.4
	13.95	-67.4	-56.3	-29.4
	13.9833	-67.5	-56.4	-29.5
	14.0167	-67.6	-56.6	-29.6
	14.05	-67.7	-56.8	-29.7
	14.0833	-67.8	-56.8	-29.8
	14.1167	-67.9	-57	-29.9
	14.15	-68.1	-57.1	-30
	14.1833	-68.2	-57.3	-30.1
	14.2167	-68.4	-57.4	-30.2
	14.25	-68.5	-57.5	-30.3
	14.2833	-68.6	-57.6	-30.4
	14.3167	-68.7	-57.8	-30.4
	14.35	-68.9	-57.9	-30.6
	14.3833	-69	-58.1	-30.6
	14.4167	-69.1	-58.2	-30.7
	14.45	-69.2	-58.3	-30.8
	14.4833	-69.4	-58.5	-30.9
	14.5167	-69.7	-58.6	-31
	14.55	-69.8	-58.7	-31.1
	14.5833	-69.9	-58.9	-31.2
	14.6167	-70.1	-59.2	-31.3
	14.65	-70.4	-59.6	-31.4
	14.6833	-70.4	-59.8	-31.5
	14.7167	-70.6	-59.9	-31.6
	14.75	-70.7	-60.1	-31.6
	14.7833	-70.9	-60.2	-31.7
	14.8167	-71	-60.4	-31.8
	14.85	-71.1	-60.5	-31.9
	14.8833	-71.2	-60.7	-32
	14.9167	-71.4	-60.8	-32.1
	14.95	-71.5	-60.9	-32.2
	14.9833	-71.6	-61.1	-32.3
	15.0167	-71.8	-61.2	-32.3
	15.05	-71.9	-61.3	-32.5
	15.0833	-72	-61.4	-32.5
	15.1167	-72.1	-61.5	-32.7
	15.15	-72.2	-61.6	-32.8
	15.1833	-72.3	-61.8	-32.8
	15.2167	-72.4	-61.9	-33
	15.25	-72.5	-62.1	-33.2
	15.2833	-72.7	-62.3	-33.4
	15.3167	-72.8	-62.4	-33.6
	15.35	-72.9	-62.5	-33.7
	15.3833	-73	-62.6	-33.8
	15.4167	-73.2	-62.7	-33.9
	15.45	-73.3	-62.9	-34
	15.4833	-73.4	-63	-34.1
	15.5167	-73.5	-63.2	-34.2
	15.55	-73.6	-63.3	-34.2
	15.5833	-73.6	-63.5	-34.3
	15.6167	-73.8	-63.8	-34.4
	15.65	-73.9	-64.1	-34.5
	15.6833	-73.9	-64.4	-34.6
	15.7167	-74.2	-64.5	-34.7
	15.75	-74.4	-64.6	-34.8
	15.7833	-74.5	-64.7	-34.9
	15.8167	-74.7	-64.9	-34.9
	15.85	-75	-65	-35
	15.8833	-75.1	-65.1	-35.1
	15.9167	-75.3	-65.2	-35.2
	15.95	-75.4	-65.3	-35.3
	15.9833	-75.6	-65.5	-35.4
	16.0167	-75.8	-65.6	-35.4
	16.05	-75.9	-65.7	-35.5
	16.0833	-75.9	-65.9	-35.6
	16.1167	-76	-66	-35.7
	16.15	-76.1	-66.2	-35.8
	16.1833	-76.2	-66.3	-35.9
	16.2167	-76.3	-66.4	-35.9
	16.25	-76.4	-66.5	-36
	16.2833	-76.5	-66.6	-36.1
	16.3167	-76.6	-66.7	-36.2
	16.35	-76.7	-66.9	-36.2
	16.3833	-76.8	-67	-36.3
	16.4167	-76.9	-67.1	-36.4
	16.45	-77	-67.3	-36.5
	16.4833	-77.1	-67.4	-36.5
	16.5167	-77.2	-67.5	-36.6
	16.55	-77.3	-67.6	-36.7
	16.5833	-77.5	-67.7	-36.8
	16.6167	-77.6	-67.8	-36.9
	16.65	-77.8	-67.9	-36.9
	16.6833	-77.9	-68	-37
	16.7167	-78	-68.6	-37.1
	16.75	-78.1	-68.9	-37.3
	16.7833	-78.1	-69	-37.6
	16.8167	-78.1	-69.1	-37.9
	16.85	-78.2	-69.2	-37.9
	16.8833	-78.3	-69.3	-37.9
	16.9167	-78.5	-69.4	-38
	16.95	-78.6	-69.5	-38.1
	16.9833	-78.8	-69.6	-38.2
	17.0167	-78.9	-69.7	-38.3
	17.05	-79.1	-69.8	-38.3
	17.0833	-79.5	-69.9	-38.4
	17.1167	-79.7	-70	-38.5
	17.15	-79.8	-70.2	-38.6
	17.1833	-79.9	-70.3	-38.7
	17.2167	-80	-70.4	-38.7
	17.25	-80.1	-70.5	-38.8
	17.2833	-80.2	-70.6	-38.9
	17.3167	-80.2	-70.8	-38.9
	17.35	-80.3	-70.9	-39
	17.3833	-80.5	-71	-39.1
	17.4167	-80.6	-71.1	-39.2
	17.45	-80.6	-71.2	-39.2
	17.4833	-80.7	-71.3	-39.3
	17.5167	-80.8	-71.5	-39.4
	17.55	-81	-71.6	-39.5
	17.5833	-81.1	-71.7	-39.6
	17.6167	-81.1	-71.8	-39.7
	17.65	-81.2	-71.9	-39.7
	17.6833	-81.3	-72	-39.8
	17.7167	-81.4	-72.2	-39.9
	17.75	-81.5	-72.3	-39.9
	17.7833	-81.6	-72.4	-40
	17.8167	-81.7	-72.5	-40.1
	17.85	-81.9	-72.6	-40.1
	17.8833	-81.9	-72.9	-40.2
	17.9167	-82	-73.1	-40.3
	17.95	-82.1	-73.4	-40.4
	17.9833	-82.2	-73.6	-40.5
	18.0167	-82.3	-73.7	-40.5
	18.05	-82.4	-73.8	-40.6
	18.0833	-82.5	-73.9	-40.6
	18.1167	-82.5	-74	-40.7
	18.15	-82.6	-74.1	-40.8
	18.1833	-82.7	-74.3	-40.9
	18.2167	-82.8	-74.4	-40.9
	18.25	-82.8	-74.5	-40.9
	18.2833	-82.9	-74.6	-41
	18.3167	-83.1	-74.7	-41.1
	18.35	-83.1	-74.8	-41.2
	18.3833	-83.2	-74.9	-41.2
	18.4167	-83.2	-75	-41.3
	18.45	-83.3	-75.1	-41.4
	18.4833	-83.3	-75.2	-41.4
	18.5167	-83.3	-75.3	-41.5
	18.55	-83.4	-75.5	-41.8
	18.5833	-83.6	-75.6	-42.1
	18.6167	-83.7	-75.7	-42.2
	18.65	-83.8	-75.8	-42.3
	18.6833	-84.2	-75.8	-42.3
	18.7167	-84.6	-76	-42.4
	18.75	-84.6	-76.1	-42.5
	18.7833	-84.7	-76.2	-42.6
	18.8167	-84.7	-76.3	-42.6
	18.85	-84.8	-76.4	-42.7
	18.8833	-84.9	-76.5	-42.8
	18.9167	-85	-76.6	-42.8
	18.95	-85.1	-76.7	-42.9
	18.9833	-85.2	-76.8	-43
	19.0167	-85.3	-76.8	-43
	19.05	-85.4	-76.9	-43.1
	19.0833	-85.5	-77	-43.2
	19.1167	-85.5	-77.1	-43.3
	19.15	-85.6	-77.2	-43.4
	19.1833	-85.6	-77.3	-43.4
	19.2167	-85.7	-77.5	-43.5
	19.25	-85.8	-77.8	-43.5
	19.2833	-85.9	-78	-43.5
	19.3167	-85.9	-78.2	-43.6
	19.35	-85.9	-78.3	-43.7
	19.3833	-86	-78.4	-43.7
	19.4167	-86.1	-78.5	-43.8
	19.45	-86.1	-78.6	-43.9
	19.4833	-86.2	-78.6	-44
	19.5167	-86.4	-78.7	-44
	19.55	-86.5	-78.9	-44.1
	19.5833	-86.5	-79	-44.1
	19.6167	-86.6	-79.1	-44.2
	19.65	-86.7	-79.2	-44.3
	19.6833	-86.8	-79.3	-44.3
	19.7167	-86.8	-79.4	-44.4
	19.75	-86.9	-79.4	-44.5
	19.7833	-87	-79.5	-44.5
	19.8167	-87.1	-79.6	-44.6
	19.85	-87.2	-79.7	-44.6
	19.8833	-87.2	-79.8	-44.7
	19.9167	-87.3	-79.9	-44.7
	19.95	-87.3	-80	-44.8
	19.9833	-87.4	-80.1	-44.9
	20.0167	-87.4	-80.2	-45
	20.05	-87.5	-80.3	-45
	20.0833	-87.5	-80.4	-45.1
	20.1167	-87.6	-80.5	-45.2
	20.15	-87.7	-80.6	-45.2
	20.1833	-87.7	-80.6	-45.3
	20.2167	-87.8	-80.7	-45.4
	20.25	-87.8	-80.8	-45.4
	20.2833	-87.8	-80.8	-45.5
	20.3167	-87.9	-80.9	-45.5
	20.35	-88	-81	-45.6
	20.3833	-88.1	-81.2	-45.7
	20.4167	-88.2	-81.3	-45.8
	20.45	-88.2	-81.3	-45.8
	20.4833	-88.4	-81.4	-45.9
	20.5167	-88.5	-81.5	-46.1
	20.55	-88.7	-81.6	-46.1
	20.5833	-88.8	-81.7	-46.3
	20.6167	-88.9	-81.8	-46.6
	20.65	-89.3	-81.8	-46.7
	20.6833	-89.3	-81.9	-46.8
	20.7167	-89.3	-82	-46.9
	20.75	-89.4	-82.1	-46.9
	20.7833	-89.4	-82.2	-46.9
	20.8167	-89.5	-82.4	-46.9
	20.85	-89.6	-82.6	-47
	20.8833	-89.7	-82.5	-47.1
	20.9167	-89.8	-82.7	-47.2
	20.95	-89.9	-83.1	-47.3
	20.9833	-90	-83.2	-47.3
	21.0167	-90.1	-83.3	-47.4
	21.05	-90.1	-83.4	-47.4
	21.0833	-90.1	-83.4	-47.4
	21.1167	-90.2	-83.5	-47.5
	21.15	-90.3	-83.6	-47.6
	21.1833	-90.3	-83.7	-47.7
	21.2167	-90.4	-83.8	-47.7
	21.25	-90.4	-83.9	-47.8
	21.2833	-90.5	-84	-47.9
	21.3167	-90.6	-84.1	-47.9
	21.35	-90.7	-84.2	-48
	21.3833	-90.6	-84.2	-48
	21.4167	-90.6	-84.3	-48
	21.45	-90.7	-84.4	-48.1
	21.4833	-90.7	-84.4	-48.2
	21.5167	-90.8	-84.5	-48.2
	21.55	-90.8	-84.6	-48.3
	21.5833	-90.8	-84.6	-48.4
	21.6167	-90.9	-84.7	-48.4
	21.65	-91	-84.7	-48.5
	21.6833	-91.1	-84.8	-48.5
	21.7167	-91.2	-84.9	-48.6
	21.75	-91.2	-85	-48.6
	21.7833	-91.2	-85.1	-48.7
	21.8167	-91.3	-85.1	-48.7
	21.85	-91.3	-85.2	-48.8
	21.8833	-91.4	-85.3	-48.8
	21.9167	-91.5	-85.4	-48.9
	21.95	-91.6	-85.5	-49
	21.9833	-91.6	-85.5	-49
	22.0167	-91.6	-85.5	-49.1
	22.05	-91.7	-85.6	-49.1
	22.0833	-91.8	-85.7	-49.1
	22.1167	-91.9	-85.8	-49.2
	22.15	-91.9	-85.8	-49.3
	22.1833	-92	-85.9	-49.3
	22.2167	-92	-86	-49.4
	22.25	-92	-86	-49.4
	22.2833	-92	-86.1	-49.5
	22.3167	-92	-86.2	-49.5
	22.35	-92.1	-86.3	-49.6
	22.3833	-92.1	-86.3	-49.7
	22.4167	-92.2	-86.4	-49.7
	22.45	-92.3	-86.4	-49.7
	22.4833	-92.3	-86.5	-49.8
	22.5167	-92.4	-86.7	-49.8
	22.55	-92.4	-86.7	-49.9
	22.5833	-92.5	-86.7	-49.9
	22.6167	-92.6	-86.8	-50
	22.65	-92.7	-86.9	-50.1
	22.6833	-92.8	-87	-50.1
	22.7167	-92.8	-87	-50.2
	22.75	-92.8	-87.2	-50.2
	22.7833	-92.9	-87.3	-50.2
	22.8167	-92.9	-87.5	-50.3
	22.85	-92.9	-87.9	-50.3
	22.8833	-92.9	-87.9	-50.4
	22.9167	-93	-87.9	-50.6
	22.95	-93	-87.9	-50.7
	22.9833	-93.1	-88	-50.6
	23.0167	-93.1	-88.1	-50.8
	23.05	-93.3	-88.2	-50.8
	23.0833	-93.4	-88.2	-50.9
	23.1167	-93.8	-88.3	-51.1
	23.15	-94	-88.4	-51.3
	23.1833	-94.1	-88.5	-51.4
	23.2167	-94.1	-88.5	-51.4
	23.25	-94.2	-88.6	-51.5
	23.2833	-94.2	-88.7	-51.5
	23.3167	-94.2	-88.7	-51.6
	23.35	-94.3	-88.8	-51.7
	23.3833	-94.3	-88.9	-51.7
	23.4167	-94.3	-88.9	-51.8
	23.45	-94.4	-89	-51.8
	23.4833	-94.4	-89	-51.9
	23.5167	-94.5	-89.1	-51.9
	23.55	-94.5	-89.1	-51.9
	23.5833	-94.6	-89.1	-52
	23.6167	-94.6	-89.2	-52
	23.65	-94.7	-89.3	-52.1
	23.6833	-94.8	-89.3	-52.2
	23.7167	-94.8	-89.4	-52.2
	23.75	-94.8	-89.4	-52.3
	23.7833	-94.9	-89.5	-52.3
	23.8167	-95	-89.5	-52.3
	23.85	-95	-89.6	-52.4
	23.8833	-95.1	-89.7	-52.5
	23.9167	-95.1	-89.8	-52.5
	23.95	-95.2	-89.9	-52.5
	23.9833	-95.2	-89.9	-52.6
	24.0167	-95.3	-90	-52.6
	24.05	-95.3	-90	-52.6
	24.0833	-95.4	-90.1	-52.7
	24.1167	-95.4	-90.2	-52.8
	24.15	-95.4	-90.2	-52.8
	24.1833	-95.5	-90.3	-52.9
	24.2167	-95.6	-90.3	-52.9
	24.25	-95.6	-90.4	-53
	24.2833	-95.6	-90.4	-53
	24.3167	-95.7	-90.5	-53
	24.35	-95.8	-90.5	-53
	24.3833	-95.8	-90.6	-53.1
	24.4167	-95.9	-90.7	-53.2
	24.45	-95.9	-90.7	-53.2
	24.4833	-95.9	-90.8	-53.3
	24.5167	-95.9	-90.8	-53.3
	24.55	-96	-90.9	-53.3
	24.5833	-96	-90.9	-53.4
	24.6167	-96	-91	-53.4
	24.65	-96.1	-91	-53.5
	24.6833	-96.1	-91.1	-53.5
	24.7167	-96.1	-91.1	-53.6
	24.75	-96.1	-91.2	-53.6
	24.7833	-96.2	-91.2	-53.6
	24.8167	-96.2	-91.3	-53.7
	24.85	-96.2	-91.3	-53.7
	24.8833	-96.2	-91.4	-53.8
	24.9167	-96.3	-91.5	-53.8
	24.95	-96.4	-91.5	-53.9
	24.9833	-96.4	-91.5	-53.9
	25.0167	-96.5	-91.5	-54
	25.05	-96.5	-91.6	-54
	25.0833	-96.5	-91.7	-54.1
	25.1167	-96.6	-91.8	-54.1
	25.15	-96.7	-91.8	-54.2
	25.1833	-96.7	-92	-54.2
	25.2167	-96.7	-92.1	-54.2
	25.25	-96.7	-92.1	-54.2
	25.2833	-96.8	-92.5	-54.3
	25.3167	-96.9	-92.7	-54.3
	25.35	-96.9	-92.7	-54.4
	25.3833	-97	-92.7	-54.4
	25.4167	-97.1	-92.8	-54.4
	25.45	-97.1	-92.8	-54.5
	25.4833	-97.1	-92.9	-54.6
	25.5167	-97.1	-92.9	-54.6
	25.55	-97.2	-93	-54.6
	25.5833	-97.2	-93	-54.6
	25.6167	-97.3	-93.1	-54.7
	25.65	-97.3	-93.1	-54.7
	25.6833	-97.3	-93.2	-54.8
	25.7167	-97.4	-93.3	-54.8
	25.75	-97.5	-93.4	-54.9
	25.7833	-97.5	-93.4	-54.9
	25.8167	-97.6	-93.5	-54.9
	25.85	-97.6	-93.5	-55
	25.8833	-97.6	-93.6	-55
	25.9167	-97.6	-93.6	-55.1
	25.95	-97.7	-93.6	-55.1
	25.9833	-97.7	-93.7	-55.1
	26.0167	-97.7	-93.7	-55.2
	26.05	-97.7	-93.8	-55.5
	26.0833	-97.7	-93.8	-55.8
	26.1167	-97.8	-93.8	-55.7
	26.15	-97.8	-93.9	-55.5
	26.1833	-97.8	-93.9	-55.6
	26.2167	-97.9	-93.9	-55.8
	26.25	-97.9	-94	-55.8
	26.2833	-98.1	-94	-56
	26.3167	-98.1	-94.1	-56.1
	26.35	-98.1	-94.1	-56.1
	26.3833	-98.3	-94.2	-56.2
	26.4167	-98.3	-94.2	-56.2
	26.45	-98.6	-94.3	-56.3
	26.4833	-98.7	-94.3	-56.3
	26.5167	-98.8	-94.4	-56.3
	26.55	-98.9	-94.4	-56.4
	26.5833	-98.9	-94.4	-56.4
	26.6167	-98.9	-94.5	-56.4
	26.65	-98.9	-94.5	-56.5
	26.6833	-99	-94.6	-56.5
	26.7167	-99	-94.6	-56.5
	26.75	-99	-94.6	-56.6
	26.7833	-99	-94.7	-56.6
	26.8167	-99.1	-94.8	-56.7
	26.85	-99.1	-94.8	-56.7
	26.8833	-99.1	-94.9	-56.8
	26.9167	-99.2	-94.9	-56.8
	26.95	-99.2	-95	-56.8
	26.9833	-99.3	-95	-56.9
	27.0167	-99.4	-95.1	-56.9
	27.05	-99.4	-95.1	-57
	27.0833	-99.4	-95.1	-57
	27.1167	-99.4	-95.2	-57
	27.15	-99.5	-95.2	-57
	27.1833	-99.5	-95.2	-57.1
	27.2167	-99.5	-95.3	-57.1
	27.25	-99.6	-95.3	-57.1
	27.2833	-99.6	-95.4	-57.1
	27.3167	-99.6	-95.4	-57.2
	27.35	-99.7	-95.5	-57.2
	27.3833	-99.7	-95.5	-57.3
	27.4167	-99.8	-95.5	-57.3
	27.45	-99.8	-95.6	-57.4
	27.4833	-99.9	-95.6	-57.4
	27.5167	-99.9	-95.6	-57.5
	27.55	-100	-95.7	-57.5
	27.5833	-100	-95.8	-57.5
	27.6167	-100	-95.8	-57.5
	27.65	-100	-95.9	-57.5
	27.6833	-100	-95.9	-57.6
	27.7167	-100	-96	-57.6
	27.75	-100.1	-96	-57.7
	27.7833	-100.1	-96	-57.7
	27.8167	-100.2	-96.1	-57.7
	27.85	-100.2	-96.1	-57.7
	27.8833	-100.2	-96.1	-57.8
	27.9167	-100.3	-96.2	-57.8
	27.95	-100.4	-96.2	-57.9
	27.9833	-100.4	-96.3	-57.9
	28.0167	-100.5	-96.3	-57.9
	28.05	-100.5	-96.3	-58
	28.0833	-100.5	-96.3	-58
	28.1167	-100.6	-96.4	-58
	28.15	-100.7	-96.4	-58.1
	28.1833	-100.7	-96.5	-58.1
	28.2167	-100.8	-96.5	-58.1
	28.25	-100.7	-96.5	-58.1
	28.2833	-100.8	-96.6	-58.2
	28.3167	-100.8	-96.6	-58.2
	28.35	-100.8	-96.6	-58.2
	28.3833	-100.8	-96.8	-58.3
	28.4167	-100.8	-97.1	-58.3
	28.45	-100.9	-97.1	-58.3
	28.4833	-100.9	-97.3	-58.4
	28.5167	-100.9	-97.5	-58.4
	28.55	-101	-97.5	-58.5
	28.5833	-101.1	-97.5	-58.5
	28.6167	-101.1	-97.5	-58.5
	28.65	-101.1	-97.5	-58.5
	28.6833	-101.1	-97.6	-58.6
	28.7167	-101.1	-97.6	-58.6
	28.75	-101.2	-97.6	-58.6
	28.7833	-101.2	-97.7	-58.7
	28.8167	-101.2	-97.7	-58.7
	28.85	-101.2	-97.8	-58.7
	28.8833	-101.3	-97.8	-58.7
	28.9167	-101.3	-97.8	-58.8
	28.95	-101.3	-97.9	-58.8
	28.9833	-101.4	-97.9	-58.8
	29.0167	-101.4	-97.9	-58.9
	29.05	-101.4	-97.9	-58.9
	29.0833	-101.5	-98	-58.9
	29.1167	-101.6	-98	-59
	29.15	-101.6	-98.1	-59
	29.1833	-101.6	-98.1	-59.1
	29.2167	-101.6	-98.2	-59.1
	29.25	-101.6	-98.2	-59.1
	29.2833	-101.7	-98.2	-59.1
	29.3167	-101.7	-98.3	-59.2
	29.35	-101.8	-98.3	-59.2
	29.3833	-101.8	-98.3	-59.2
	29.4167	-101.9	-98.4	-59.2
	29.45	-101.9	-98.4	-59.3
	29.4833	-101.9	-98.5	-59.3
	29.5167	-101.9	-98.6	-59.4
	29.55	-102	-98.6	-59.4
	29.5833	-102.1	-98.6	-59.4
	29.6167	-102.1	-98.6	-59.5
	29.65	-102.1	-98.7	-59.5
	29.6833	-102.2	-98.7	-59.5
	29.7167	-102.2	-98.7	-59.5
	29.75	-102.2	-98.7	-59.6
	29.7833	-102.2	-98.8	-59.6
	29.8167	-102.3	-98.8	-59.6
	29.85	-102.2	-98.8	-59.6
	29.8833	-102.3	-98.9	-59.7
	29.9167	-102.3	-98.9	-59.7
	29.95	-102.3	-98.9	-59.7
	29.9833	-102.3	-99	-60
	30.0167	-102.3	-99	-60.2
	30.05	-102.4	-99	-60.2
	30.0833	-102.4	-99.1	-60.2
	30.1167	-102.5	-99.1	-60.1
	30.15	-102.5	-99.1	-60.2
	30.1833	-102.5	-99.2	-60.3
	30.2167	-102.5	-99.2	-60.5
	30.25	-102.6	-99.2	-60.5
	30.2833	-102.7	-99.3	-60.5
	30.3167	-102.8	-99.3	-60.6
	30.35	-102.8	-99.4	-60.6
	30.3833	-102.8	-99.4	-60.6
	30.4167	-102.8	-99.4	-60.6
	30.45	-102.9	-99.4	-60.7
	30.4833	-102.9	-99.5	-60.7
	30.5167	-102.9	-99.5	-60.7
	30.55	-102.9	-99.5	-60.8
	30.5833	-102.9	-99.6	-60.8
	30.6167	-102.9	-99.6	-60.8
	30.65	-102.9	-99.6	-60.9
	30.6833	-103	-99.6	-60.9
	30.7167	-103.1	-99.7	-60.9
	30.75	-103.1	-99.7	-60.9
	30.7833	-103.1	-99.7	-60.9
	30.8167	-103.2	-99.8	-61
	30.85	-103.2	-99.8	-61
	30.8833	-103.4	-99.8	-61
	30.9167	-103.4	-99.9	-61
	30.95	-103.3	-99.9	-61.1
	30.9833	-103.5	-99.9	-61.1
	31.0167	-103.5	-100	-61.1
	31.05	-103.4	-100	-61.2
	31.0833	-103.6	-100	-61.2
	31.1167	-104	-100.1	-61.2
	31.15	-104.2	-100.1	-61.3
	31.1833	-103.9	-100.2	-61.3
	31.2167	-104.1	-100.2	-61.3
	31.25	-104.4	-100.2	-61.3
	31.2833	-104.4	-100.3	-61.4
	31.3167	-104.3	-100.3	-61.4
	31.35	-104.4	-100.4	-61.4
	31.3833	-104.5	-100.4	-61.4
	31.4167	-104.5	-100.5	-61.4
	31.45	-104.5	-100.5	-61.5
	31.4833	-104.5	-100.5	-61.5
	31.5167	-104.6	-100.5	-61.5
	31.55	-104.6	-100.6	-61.6
	31.5833	-104.6	-100.6	-61.6
	31.6167	-104.6	-100.6	-61.7
	31.65	-104.7	-100.6	-61.7
	31.6833	-104.7	-100.7	-61.7
	31.7167	-104.7	-100.8	-61.7
	31.75	-104.7	-100.8	-61.7
	31.7833	-104.8	-100.8	-61.8
	31.8167	-104.8	-100.9	-61.8
	31.85	-104.8	-100.9	-61.8
	31.8833	-104.9	-100.9	-61.8
	31.9167	-104.9	-101	-61.9
	31.95	-105	-101	-61.9
	31.9833	-105	-101.1	-61.9
	32.0167	-105	-101.1	-61.9
	32.05	-105	-101.2	-62
	32.0833	-105	-101.2	-62
	32.1167	-105	-101.2	-62
	32.15	-105.1	-101.2	-62
	32.1833	-105.1	-101.2	-62
	32.2167	-105.1	-101.2	-62
	32.25	-105.2	-101.3	-62.1
	32.2833	-105.2	-101.3	-62.1
	32.3167	-105.2	-101.4	-62.2
	32.35	-105.2	-101.4	-62.2
	32.3833	-105.3	-101.5	-62.2
	32.4167	-105.3	-101.5	-62.2
	32.45	-105.3	-101.6	-62.3
	32.4833	-105.3	-101.6	-62.3
	32.5167	-105.4	-101.6	-62.3
	32.55	-105.4	-101.7	-62.3
	32.5833	-105.4	-101.7	-62.4
	32.6167	-105.4	-101.7	-62.4
	32.65	-105.5	-101.9	-62.4
	32.6833	-105.5	-101.9	-62.4
	32.7167	-105.5	-101.7	-62.5
	32.75	-105.5	-101.9	-62.5
	32.7833	-105.6	-102.2	-62.6
	32.8167	-105.6	-102.4	-62.5
	32.85	-105.6	-102.4	-62.6
	32.8833	-105.6	-102.5	-62.6
	32.9167	-105.6	-102.3	-62.6
	32.95	-105.6	-102.3	-62.6
	32.9833	-105.7	-102.5	-62.6
	33.0167	-105.7	-102.5	-62.6
	33.05	-105.7	-102.8	-62.7
	33.0833	-105.7	-102.8	-62.7
	33.1167	-105.8	-102.9	-62.7
	33.15	-105.8	-102.9	-62.7
	33.1833	-105.8	-102.9	-62.8
	33.2167	-105.8	-102.9	-62.8
	33.25	-105.8	-102.9	-62.9
	33.2833	-105.9	-103	-62.9
	33.3167	-105.9	-103	-62.9
	33.35	-105.9	-103	-62.9
	33.3833	-106	-103.1	-63
	33.4167	-106	-103.1	-63
	33.45	-106	-103.1	-63
	33.4833	-106	-103.2	-63
	33.5167	-106	-103.2	-63
	33.55	-106.1	-103.3	-63.1
	33.5833	-106.2	-103.3	-63.1
	33.6167	-106.2	-103.4	-63.1
	33.65	-106.2	-103.4	-63.1
	33.6833	-106.2	-103.4	-63.1
	33.7167	-106.2	-103.4	-63.2
	33.75	-106.3	-103.4	-63.2
	33.7833	-106.3	-103.5	-63.2
	33.8167	-106.3	-103.5	-63.2
	33.85	-106.3	-103.5	-63.3
	33.8833	-106.3	-103.6	-63.3
	33.9167	-106.4	-103.6	-63.3
	33.95	-106.5	-103.7	-63.4
	33.9833	-106.5	-103.7	-63.4
	34.0167	-106.5	-103.7	-63.4
	34.05	-106.5	-103.7	-63.4
	34.0833	-106.5	-103.8	-63.4
	34.1167	-106.6	-103.8	-63.5
	34.15	-106.6	-103.8	-63.5
	34.1833	-106.6	-103.9	-63.5
	34.2167	-106.6	-103.9	-63.6
	34.25	-106.6	-103.9	-63.6
	34.2833	-106.7	-104	-63.6
	34.3167	-106.7	-104	-63.6
	34.35	-106.7	-104	-63.6
	34.3833	-106.7	-104	-63.7
	34.4167	-106.8	-104.1	-63.7
	34.45	-106.8	-104.1	-63.7
	34.4833	-106.8	-104.1	-63.7
	34.5167	-106.8	-104.1	-63.7
	34.55	-106.8	-104.1	-63.7
	34.5833	-106.8	-104.1	-63.7
	34.6167	-106.8	-104.1	-63.8
	34.65	-106.8	-104.2	-63.8
	34.6833	-106.9	-104.2	-63.8
	34.7167	-106.9	-104.2	-63.9
	34.75	-106.9	-104.2	-63.9
	34.7833	-106.9	-104.2	-63.9
	34.8167	-106.9	-104.3	-63.9
	34.85	-106.9	-104.3	-64
	34.8833	-106.9	-104.4	-64
	34.9167	-107	-104.4	-64
	34.95	-107.1	-104.4	-64.1
	34.9833	-107.2	-104.5	-64.1
	35.0167	-107.2	-104.5	-64.1
	35.05	-107.2	-104.6	-64.1
	35.0833	-107.2	-104.6	-64.1
	35.1167	-107.2	-104.7	-64.2
	35.15	-107.2	-104.7	-64.2
	35.1833	-107.3	-104.7	-64.2
	35.2167	-107.3	-104.7	-64.2
	35.25	-107.3	-104.7	-64.2
	35.2833	-107.3	-104.7	-64.4
	35.3167	-107.3	-104.7	-64.4
	35.35	-107.4	-104.8	-64.3
	35.3833	-107.4	-104.8	-64.6
	35.4167	-107.5	-104.8	-64.9
	35.45	-107.5	-104.8	-64.8
	35.4833	-107.5	-104.9	-64.7
	35.5167	-107.5	-104.9	-64.7
	35.55	-107.5	-104.9	-64.8
	35.5833	-107.5	-105	-65
	35.6167	-107.5	-105.1	-64.9
	35.65	-107.5	-105.1	-64.8
	35.6833	-107.5	-105.1	-64.9
	35.7167	-107.6	-105.1	-65.1
	35.75	-107.6	-105.1	-65.1
	35.7833	-107.6	-105.1	-65.2
	35.8167	-107.7	-105.2	-65.2
	35.85	-107.7	-105.2	-65.2
	35.8833	-107.7	-105.2	-65.2
	35.9167	-107.7	-105.2	-65.3
	35.95	-107.7	-105.3	-65.3
	35.9833	-107.7	-105.3	-65.3
	36.0167	-107.8	-105.3	-65.3
	36.05	-107.8	-105.3	-65.4
	36.0833	-107.9	-105.4	-65.4
	36.1167	-107.9	-105.4	-65.4
	36.15	-107.9	-105.4	-65.4
	36.1833	-107.9	-105.5	-65.4
	36.2167	-107.9	-105.5	-65.4
	36.25	-108	-105.5	-65.4
	36.2833	-108	-105.5	-65.5
	36.3167	-108	-105.5	-65.5
	36.35	-108	-105.6	-65.5
	36.3833	-108	-105.6	-65.6
	36.4167	-108	-105.6	-65.6
	36.45	-108.1	-105.6	-65.6
	36.4833	-108.1	-105.7	-65.6
	36.5167	-108.2	-105.8	-65.7
	36.55	-108.2	-105.8	-65.7
	36.5833	-108.2	-105.8	-65.7
	36.6167	-108.2	-105.8	-65.7
	36.65	-108.2	-105.8	-65.8
	36.6833	-108.2	-105.9	-65.8
	36.7167	-108.2	-105.9	-65.8
	36.75	-108.3	-105.9	-65.8
	36.7833	-108.3	-105.9	-65.8
	36.8167	-108.3	-106	-65.9
	36.85	-108.3	-106	-65.9
	36.8833	-108.3	-106	-65.9
	36.9167	-108.4	-106	-65.9
	36.95	-108.5	-106	-65.9
	36.9833	-108.5	-106.1	-65.9
	37.0167	-108.5	-106.2	-66
	37.05	-108.5	-106.2	-66
	37.0833	-108.5	-106.2	-66
	37.1167	-108.5	-106.2	-66.1
	37.15	-108.6	-106.2	-66.1
	37.1833	-108.6	-106.3	-66.1
	37.2167	-108.6	-106.3	-66.1
	37.25	-108.6	-106.3	-66.1
	37.2833	-108.6	-106.3	-66.2
	37.3167	-108.6	-106.3	-66.2
	37.35	-108.6	-106.3	-66.2
	37.3833	-108.6	-106.3	-66.2
	37.4167	-108.6	-106.4	-66.3
	37.45	-108.7	-106.4	-66.3
	37.4833	-108.7	-106.5	-66.3
	37.5167	-108.7	-106.5	-66.3
	37.55	-108.7	-106.5	-66.3
	37.5833	-108.7	-106.5	-66.3
	37.6167	-108.7	-106.5	-66.4
	37.65	-108.8	-106.6	-66.4
	37.6833	-108.8	-106.6	-66.4
	37.7167	-108.8	-106.6	-66.5
	37.75	-108.8	-106.7	-66.5
	37.7833	-108.9	-106.7	-66.5
	37.8167	-109	-106.7	-66.5
	37.85	-109	-106.7	-66.5
	37.8833	-109	-106.8	-66.5
	37.9167	-109	-106.8	-66.6
	37.95	-109	-106.8	-66.6
	37.9833	-109	-106.8	-66.6
	38.0167	-109	-106.9	-66.6
	38.05	-109	-106.9	-66.7
	38.0833	-109	-106.9	-66.7
	38.1167	-109	-106.9	-66.7
	38.15	-109	-106.9	-66.8
	38.1833	-109.1	-107	-66.8
	38.2167	-109.1	-107	-66.8
	38.25	-109.1	-107	-66.8
	38.2833	-109.3	-107	-66.8
	38.3167	-109.4	-107	-66.8
	38.35	-109.4	-107.1	-66.8
	38.3833	-109.6	-107.1	-66.9
	38.4167	-109.7	-107.1	-66.9
	38.45	-109.7	-107.1	-66.9
	38.4833	-109.8	-107.1	-67
	38.5167	-109.8	-107.2	-67
	38.55	-109.8	-107.2	-67
	38.5833	-109.8	-107.2	-67
	38.6167	-109.7	-107.3	-67
	38.65	-109.8	-107.3	-67
	38.6833	-109.7	-107.3	-67
	38.7167	-109.9	-107.3	-67.1
	38.75	-109.9	-107.3	-67.1
	38.7833	-109.9	-107.3	-67.1
	38.8167	-110.1	-107.4	-67.1
	38.85	-110.1	-107.4	-67.2
	38.8833	-110.1	-107.4	-67.2
	38.9167	-110.2	-107.4	-67.2
	38.95	-110	-107.5	-67.2
	38.9833	-109.9	-107.6	-67.2
	39.0167	-110	-107.6	-67.3
	39.05	-110.2	-107.7	-67.3
	39.0833	-110.2	-107.7	-67.3
	39.1167	-110.2	-107.6	-67.4
	39.15	-110.3	-107.6	-67.4
	39.1833	-110.3	-107.6	-67.4
	39.2167	-110.3	-107.8	-67.4
	39.25	-110.3	-108	-67.4
	39.2833	-110.4	-108	-67.5
	39.3167	-110.4	-107.9	-67.5
	39.35	-110.4	-107.7	-67.5
	39.3833	-110.4	-107.9	-67.5
	39.4167	-110.4	-108.1	-67.6
	39.45	-110.4	-108.3	-67.6
	39.4833	-110.4	-108.5	-67.6
	39.5167	-110.4	-108.3	-67.6
	39.55	-110.5	-108.4	-67.6
	39.5833	-110.6	-108.6	-67.6
	39.6167	-110.5	-108.6	-67.6
	39.65	-110.5	-108.6	-67.7
	39.6833	-110.6	-108.6	-67.7
	39.7167	-110.6	-108.6	-67.7
	39.75	-110.6	-108.6	-67.7
	39.7833	-110.6	-108.7	-67.8
	39.8167	-110.6	-108.7	-67.8
	39.85	-110.6	-108.7	-67.8
	39.8833	-110.6	-108.7	-67.8
	39.9167	-110.6	-108.7	-67.9
	39.95	-110.7	-108.7	-67.9
	39.9833	-110.7	-108.8	-67.9
	40.0167	-110.7	-108.8	-68
	40.05	-110.7	-108.8	-68
	40.0833	-110.8	-108.8	-68
	40.1167	-110.8	-108.9	-68
	40.15	-110.7	-108.9	-68
	40.1833	-110.8	-108.9	-68
	40.2167	-110.8	-108.9	-68.1
	40.25	-110.9	-108.9	-68.1
	40.2833	-110.9	-109	-68.1
	40.3167	-110.9	-109	-68.1
	40.35	-110.9	-109	-68.1
	40.3833	-111	-109.1	-68.2
	40.4167	-111	-109.1	-68.2
	40.45	-111	-109.1	-68.2
	40.4833	-111	-109.1	-68.2
	40.5167	-111	-109.1	-68.3
	40.55	-111	-109.1	-68.3
	40.5833	-111	-109.1	-68.3
	40.6167	-111	-109.2	-68.3
	40.65	-111	-109.2	-68.3
	40.6833	-111	-109.2	-68.3
	40.7167	-111	-109.2	-68.4
	40.75	-111	-109.2	-68.4
	40.7833	-111.1	-109.3	-68.4
	40.8167	-111.1	-109.3	-68.4
	40.85	-111.1	-109.4	-68.5
	40.8833	-111.1	-109.4	-68.5
	40.9167	-111.1	-109.4	-68.5
	40.95	-111.1	-109.4	-68.6
	40.9833	-111.1	-109.4	-68.6
	41.0167	-111.1	-109.4	-68.6
	41.05	-111.2	-109.4	-68.6
	41.0833	-111.2	-109.4	-68.6
	41.1167	-111.2	-109.4	-68.7
	41.15	-111.2	-109.4	-68.7
	41.1833	-111.3	-109.5	-68.7
	41.2167	-111.3	-109.5	-68.7
	41.25	-111.3	-109.5	-68.7
	41.2833	-111.3	-109.5	-68.7
	41.3167	-111.3	-109.5	-68.7
	41.35	-111.3	-109.6	-68.8
	41.3833	-111.3	-109.6	-68.9
	41.4167	-111.4	-109.6	-68.9
	41.45	-111.4	-109.6	-68.8
	41.4833	-111.4	-109.6	-68.8
	41.5167	-111.4	-109.7	-69
	41.55	-111.4	-109.7	-69.2
	41.5833	-111.4	-109.7	-69.1
	41.6167	-111.4	-109.7	-69.1
	41.65	-111.4	-109.7	-69.1
	41.6833	-111.5	-109.8	-69
	41.7167	-111.6	-109.8	-69.3
	41.75	-111.6	-109.8	-69.6
	41.7833	-111.6	-109.8	-69.5
	41.8167	-111.6	-109.8	-69.4
	41.85	-111.6	-109.9	-69.5
	41.8833	-111.6	-109.9	-69.7
	41.9167	-111.6	-109.9	-69.7
	41.95	-111.7	-109.9	-69.7
	41.9833	-111.7	-110	-69.8
	42.0167	-111.7	-110	-69.8
	42.05	-111.7	-110	-69.8
	42.0833	-111.7	-110	-69.8
	42.1167	-111.7	-110.1	-69.8
	42.15	-111.7	-110.1	-69.9
	42.1833	-111.7	-110.1	-69.9
	42.2167	-111.7	-110.1	-69.9
	42.25	-111.7	-110.1	-69.9
	42.2833	-111.7	-110.1	-69.9
	42.3167	-111.8	-110.2	-69.9
	42.35	-111.8	-110.2	-70
	42.3833	-111.9	-110.2	-70
	42.4167	-111.9	-110.2	-70
	42.45	-111.8	-110.2	-70.1
	42.4833	-111.9	-110.2	-70.1
	42.5167	-111.9	-110.3	-70.1
	42.55	-111.9	-110.3	-70.1
	42.5833	-111.9	-110.3	-70.1
	42.6167	-112	-110.3	-70.2
	42.65	-112	-110.3	-70.2
	42.6833	-112	-110.4	-70.2
	42.7167	-112	-110.4	-70.2
	42.75	-112	-110.4	-70.3
	42.7833	-112	-110.5	-70.3
	42.8167	-112	-110.5	-70.3
	42.85	-112	-110.5	-70.3
	42.8833	-112	-110.5	-70.3
	42.9167	-112	-110.5	-70.3
	42.95	-112.1	-110.5	-70.4
	42.9833	-112.1	-110.5	-70.4
	43.0167	-112.1	-110.5	-70.4
	43.05	-112.1	-110.5	-70.4
	43.0833	-112	-110.5	-70.4
	43.1167	-112	-110.5	-70.5
	43.15	-112.1	-110.5	-70.5
	43.1833	-112.1	-110.5	-70.5
	43.2167	-112.1	-110.6	-70.5
	43.25	-112.1	-110.6	-70.6
	43.2833	-112.1	-110.6	-70.6
	43.3167	-112.2	-110.6	-70.6
	43.35	-112.2	-110.7	-70.6
	43.3833	-112.2	-110.7	-70.7
	43.4167	-112.3	-110.7	-70.7
	43.45	-112.3	-110.7	-70.7
	43.4833	-112.3	-110.7	-70.8
	43.5167	-112.3	-110.8	-70.8
	43.55	-112.3	-110.8	-70.8
	43.5833	-112.3	-110.8	-70.8
	43.6167	-112.3	-110.8	-70.8
	43.65	-112.4	-110.8	-70.8
	43.6833	-112.4	-110.9	-70.9
	43.7167	-112.4	-110.9	-70.9
	43.75	-112.4	-110.9	-70.9
	43.7833	-112.4	-110.9	-70.9
	43.8167	-112.5	-111	-70.9
	43.85	-112.5	-111	-71
	43.8833	-112.5	-111	-71
	43.9167	-112.5	-111	-71
	43.95	-112.4	-111	-71
	43.9833	-112.5	-111	-71
	44.0167	-112.5	-111	-71
	44.05	-112.5	-111.1	-71
	44.0833	-112.5	-111.1	-71.1
	44.1167	-112.5	-111.1	-71.1
	44.15	-112.5	-111.1	-71.1
	44.1833	-112.6	-111.2	-71.1
	44.2167	-112.6	-111.2	-71.2
	44.25	-112.6	-111.2	-71.2
	44.2833	-112.6	-111.2	-71.3
	44.3167	-112.6	-111.2	-71.3
	44.35	-112.6	-111.2	-71.3
	44.3833	-112.7	-111.3	-71.3
	44.4167	-112.7	-111.3	-71.3
	44.45	-112.7	-111.3	-71.3
	44.4833	-112.7	-111.3	-71.4
	44.5167	-112.7	-111.3	-71.4
	44.55	-112.8	-111.3	-71.4
	44.5833	-112.8	-111.4	-71.4
	44.6167	-112.8	-111.4	-71.5
	44.65	-112.8	-111.4	-71.5
	44.6833	-112.8	-111.4	-71.5
	44.7167	-112.8	-111.4	-71.5
	44.75	-112.8	-111.4	-71.6
	44.7833	-112.8	-111.4	-71.6
	44.8167	-112.8	-111.4	-71.6
	44.85	-112.8	-111.4	-71.7
	44.8833	-112.8	-111.5	-71.7
	44.9167	-112.8	-111.5	-71.7
	44.95	-112.8	-111.5	-71.7
	44.9833	-112.9	-111.5	-71.7
	45.0167	-112.9	-111.6	-71.7
	45.05	-113	-111.6	-71.8
	45.0833	-113	-111.6	-71.8
	45.1167	-113	-111.6	-71.9
	45.15	-113	-111.6	-71.9
	45.1833	-113	-111.6	-71.9
	45.2167	-113	-111.7	-71.9
	45.25	-113	-111.7	-71.9
	45.2833	-113	-111.7	-71.9
	45.3167	-113	-111.7	-72
	45.35	-113	-111.7	-72
	45.3833	-113	-111.7	-72
	45.4167	-113	-111.7	-72
	45.45	-113	-111.7	-72
	45.4833	-113	-111.7	-72
	45.5167	-113	-111.7	-72.1
	45.55	-113.1	-111.7	-72.1
	45.5833	-113.1	-111.8	-72.1
	45.6167	-113.1	-111.8	-72.1
	45.65	-113.2	-111.9	-72.1
	45.6833	-113.2	-111.9	-72.2
	45.7167	-113.2	-111.9	-72.2
	45.75	-113.2	-111.9	-72.2
	45.7833	-113.1	-111.9	-72.2
	45.8167	-113.2	-111.9	-72.3
	45.85	-113.2	-111.9	-72.3
	45.8833	-113.2	-111.9	-72.3
	45.9167	-113.2	-112	-72.3
	45.95	-113.2	-112	-72.3
	45.9833	-113.3	-112	-72.4
	46.0167	-113.3	-112	-72.4
	46.05	-113.3	-112	-72.4
	46.0833	-113.3	-112	-72.4
	46.1167	-113.3	-112	-72.5
	46.15	-113.3	-112	-72.5
	46.1833	-113.3	-112	-72.5
	46.2167	-113.3	-112	-72.5
	46.25	-113.3	-112	-72.5
	46.2833	-113.3	-112.1	-72.6
	46.3167	-113.3	-112.1	-72.6
	46.35	-113.3	-112.1	-72.6
	46.3833	-113.3	-112.1	-72.6
	46.4167	-113.4	-112.1	-72.7
	46.45	-113.4	-112.1	-72.7
	46.4833	-113.4	-112.2	-72.7
	46.5167	-113.4	-112.2	-72.8
	46.55	-113.5	-112.2	-72.8
	46.5833	-113.5	-112.2	-72.8
	46.6167	-113.5	-112.3	-72.8
	46.65	-113.5	-112.3	-72.8
	46.6833	-113.6	-112.3	-72.9
	46.7167	-113.6	-112.3	-72.9
	46.75	-113.6	-112.4	-72.9
	46.7833	-113.6	-112.4	-72.9
	46.8167	-113.6	-112.4	-73
	46.85	-113.6	-112.4	-73
	46.8833	-113.6	-112.4	-73
	46.9167	-113.6	-112.4	-73
	46.95	-113.7	-112.4	-73.1
	46.9833	-113.7	-112.4	-73.1
	47.0167	-113.7	-112.5	-73.1
	47.05	-113.7	-112.5	-73.1
	47.0833	-113.7	-112.5	-73.2
	47.1167	-113.7	-112.5	-73.2
	47.15	-113.7	-112.5	-73.2
	47.1833	-113.7	-112.5	-73.2
	47.2167	-113.7	-112.5	-73.3
	47.25	-113.7	-112.5	-73.3
	47.2833	-113.8	-112.5	-73.3
	47.3167	-113.8	-112.6	-73.3
	47.35	-113.8	-112.6	-73.3
	47.3833	-113.8	-112.6	-73.3
	47.4167	-113.8	-112.7	-73.4
	47.45	-113.7	-112.7	-73.4
	47.4833	-113.7	-112.7	-73.4
	47.5167	-113.8	-112.6	-73.4
	47.55	-113.8	-112.7	-73.4
	47.5833	-113.8	-112.7	-73.4
	47.6167	-113.8	-112.7	-73.5
	47.65	-113.8	-112.7	-73.5
	47.6833	-113.8	-112.7	-73.6
	47.7167	-113.8	-112.7	-73.6
	47.75	-113.8	-112.7	-73.6
	47.7833	-113.8	-112.8	-73.6
	47.8167	-113.9	-112.8	-73.8
	47.85	-113.9	-112.8	-73.8
	47.8833	-113.9	-112.8	-73.9
	47.9167	-113.9	-112.8	-74
	47.95	-113.9	-112.8	-74.2
	47.9833	-113.9	-112.9	-73.9
	48.0167	-113.9	-112.9	-73.8
	48.05	-114	-112.9	-74.1
	48.0833	-114	-112.9	-74.3
	48.1167	-114	-113	-74.1
	48.15	-113.9	-113	-74.3
	48.1833	-113.9	-113	-74.4
	48.2167	-114	-113	-74.4
	48.25	-114	-113	-74.2
	48.2833	-114	-113	-74.1
	48.3167	-114	-113	-74.4
	48.35	-114	-113	-74.5
	48.3833	-114	-113	-74.6
	48.4167	-114	-113.1	-74.6
	48.45	-114	-113	-74.6
	48.4833	-114.1	-113.1	-74.6
	48.5167	-114.1	-113.1	-74.7
	48.55	-114.1	-113.1	-74.7
	48.5833	-114.1	-113.1	-74.7
	48.6167	-114.1	-113.1	-74.7
	48.65	-114.1	-113.1	-74.8
	48.6833	-114.1	-113.1	-74.8
	48.7167	-114.1	-113.1	-74.8
	48.75	-114.1	-113.1	-74.8
	48.7833	-114.2	-113.1	-74.9
	48.8167	-114.2	-113.2	-74.9
	48.85	-114.2	-113.1	-74.9
	48.8833	-114.2	-113.2	-74.9
	48.9167	-114.3	-113.2	-75
	48.95	-114.3	-113.2	-75
	48.9833	-114.3	-113.2	-75
	49.0167	-114.3	-113.3	-75
	49.05	-114.3	-113.3	-75.1
	49.0833	-114.3	-113.3	-75.1
	49.1167	-114.3	-113.3	-75.1
	49.15	-114.3	-113.3	-75.1
	49.1833	-114.4	-113.3	-75.1
	49.2167	-114.4	-113.3	-75.2
	49.25	-114.4	-113.4	-75.2
	49.2833	-114.4	-113.6	-75.3
	49.3167	-114.4	-113.6	-75.2
	49.35	-114.4	-113.6	-75.2
	49.3833	-114.5	-113.9	-75.3
	49.4167	-114.5	-113.8	-75.3
	49.45	-114.5	-113.8	-75.4
	49.4833	-114.5	-113.8	-75.4
	49.5167	-114.5	-113.6	-75.4
	49.55	-114.5	-113.7	-75.4
	49.5833	-114.5	-113.7	-75.5
	49.6167	-114.5	-113.7	-75.5
	49.65	-114.5	-113.9	-75.5
	49.6833	-114.5	-113.7	-75.5
	49.7167	-114.5	-113.7	-75.5
	49.75	-114.5	-114	-75.6
	49.7833	-114.5	-114	-75.6
	49.8167	-114.5	-114	-75.6
	49.85	-114.5	-114.1	-75.6
	49.8833	-114.6	-113.9	-75.6
	49.9167	-114.6	-114.1	-75.7
	49.95	-114.6	-114.3	-75.7
	49.9833	-114.6	-114.1	-75.7
	50.0167	-114.6	-114	-75.7
	50.05	-114.6	-114	-75.7
	50.0833	-114.6	-114.2	-75.8
	50.1167	-114.6	-114.3	-75.8
	50.15	-114.7	-114.3	-75.8
	50.1833	-114.7	-114.2	-75.8
	50.2167	-114.7	-114.2	-75.8
	50.25	-114.8	-114.3	-75.9
	50.2833	-114.8	-114.4	-75.9
	50.3167	-114.8	-114.4	-75.9
	50.35	-114.8	-114.5	-75.9
	50.3833	-114.8	-114.5	-76
	50.4167	-114.8	-114.5	-76
	50.45	-114.8	-114.5	-76
	50.4833	-114.8	-114.5	-76.1
	50.5167	-114.8	-114.5	-76.1
	50.55	-114.8	-114.5	-76.1
	50.5833	-114.8	-114.5	-76.1
	50.6167	-114.8	-114.5	-76.1
	50.65	-114.8	-114.5	-76.1
	50.6833	-114.8	-114.5	-76.2
	50.7167	-114.8	-114.6	-76.2
	50.75	-114.8	-114.6	-76.2
	50.7833	-114.8	-114.6	-76.2
	50.8167	-114.9	-114.6	-76.3
	50.85	-114.9	-114.6	-76.3
	50.8833	-114.9	-114.6	-76.3
	50.9167	-114.9	-114.6	-76.4
	50.95	-114.8	-114.6	-76.4
	50.9833	-114.9	-114.6	-76.4
	51.0167	-114.9	-114.6	-76.4
	51.05	-114.9	-114.6	-76.5
	51.0833	-114.9	-114.6	-76.5
	51.1167	-115	-114.6	-76.5
	51.15	-115	-114.7	-76.5
	51.1833	-115	-114.7	-76.6
	51.2167	-115	-114.8	-76.6
	51.25	-115	-114.8	-76.6
	51.2833	-115	-114.8	-76.6
	51.3167	-115.2	-114.8	-76.7
	51.35	-115.4	-114.8	-76.7
	51.3833	-115.4	-114.8	-76.7
	51.4167	-115.2	-114.8	-76.7
	51.45	-115	-114.8	-76.8
	51.4833	-115.2	-114.8	-76.8
	51.5167	-115.2	-114.8	-76.8
	51.55	-115.1	-114.8	-76.8
	51.5833	-115.2	-114.9	-76.8
	51.6167	-115.1	-114.9	-76.8
	51.65	-115.1	-114.9	-76.9
	51.6833	-115.1	-114.9	-76.9
	51.7167	-115.3	-114.9	-76.9
	51.75	-115.3	-114.9	-76.9
	51.7833	-115.2	-114.9	-76.9
	51.8167	-115.4	-114.9	-76.9
	51.85	-115.6	-115	-77
	51.8833	-115.4	-115	-77
	51.9167	-115.4	-115	-77
	51.95	-115.6	-115	-77.1
	51.9833	-115.6	-115	-77.1
	52.0167	-115.4	-115	-77.1
	52.05	-115.6	-115	-77.1
	52.0833	-115.7	-115	-77.1
	52.1167	-115.7	-115.1	-77.2
	52.15	-115.9	-115.1	-77.2
	52.1833	-115.8	-115.1	-77.2
	52.2167	-115.6	-115.1	-77.2
	52.25	-115.8	-115.1	-77.3
	52.2833	-115.7	-115.2	-77.3
	52.3167	-115.6	-115.2	-77.3
	52.35	-115.8	-115.2	-77.3
	52.3833	-115.8	-115.2	-77.4
	52.4167	-116	-115.2	-77.4
	52.45	-116	-115.2	-77.4
	52.4833	-115.8	-115.2	-77.5
	52.5167	-115.9	-115.2	-77.5
	52.55	-116	-115.2	-77.5
	52.5833	-116	-115.2	-77.5
	52.6167	-116	-115.2	-77.5
	52.65	-115.8	-115.2	-77.6
	52.6833	-115.9	-115.2	-77.6
	52.7167	-116.1	-115.3	-77.7
	52.75	-116.1	-115.3	-77.7
	52.7833	-116.1	-115.3	-77.7
	52.8167	-116.1	-115.3	-77.7
	52.85	-116.1	-115.3	-77.7
	52.8833	-116.1	-115.3	-77.7
	52.9167	-116.1	-115.3	-77.8
	52.95	-116.1	-115.3	-77.8
	52.9833	-116.1	-115.3	-77.8
	53.0167	-115.9	-115.3	-77.8
	53.05	-115.9	-115.3	-77.9
	53.0833	-115.9	-115.3	-77.9
	53.1167	-115.9	-115.3	-77.9
	53.15	-116.1	-115.3	-77.9
	53.1833	-116.1	-115.3	-77.9
	53.2167	-116.1	-115.4	-78
	53.25	-116.1	-115.4	-78
	53.2833	-116.1	-115.4	-78
	53.3167	-116.2	-115.4	-78
	53.35	-116.2	-115.4	-78
	53.3833	-116.2	-115.5	-78.1
	53.4167	-116.2	-115.5	-78.1
	53.45	-116.3	-115.5	-78.1
	53.4833	-116.3	-115.5	-78.1
	53.5167	-116.3	-115.5	-78.1
	53.55	-116.3	-115.6	-78.2
	53.5833	-116.4	-115.6	-78.2
	53.6167	-116.3	-115.6	-78.2
	53.65	-116.3	-115.6	-78.3
	53.6833	-116.4	-115.6	-78.3
	53.7167	-116.4	-115.6	-78.3
	53.75	-116.4	-115.6	-78.3
	53.7833	-116.4	-115.6	-78.4
	53.8167	-116.4	-115.6	-78.6
	53.85	-116.3	-115.6	-78.6
	53.8833	-116.3	-115.6	-78.4
	53.9167	-116.4	-115.7	-78.6
	53.95	-116.4	-115.6	-78.7
	53.9833	-116.4	-115.6	-78.7
	54.0167	-116.4	-115.7	-78.8
	54.05	-116.4	-115.7	-78.7
	54.0833	-116.4	-115.7	-78.7
	54.1167	-116.4	-115.7	-79.2
	54.15	-116.4	-115.7	-79.2
	54.1833	-116.4	-115.7	-79.2
	54.2167	-116.4	-115.7	-79.2
	54.25	-116.4	-115.7	-79.1
	54.2833	-116.4	-115.7	-79.2
	54.3167	-116.4	-115.7	-79.3
	54.35	-116.5	-115.8	-79.3
	54.3833	-116.5	-115.8	-79.4
	54.4167	-116.5	-115.8	-79.4
	54.45	-116.5	-115.7	-79.4
	54.4833	-116.5	-115.8	-79.4
	54.5167	-116.5	-115.8	-79.5
	54.55	-116.5	-115.8	-79.5
	54.5833	-116.5	-115.8	-79.5
	54.6167	-116.5	-115.9	-79.5
	54.65	-116.5	-115.9	-79.5
	54.6833	-116.5	-115.9	-79.6
	54.7167	-116.5	-115.9	-79.6
	54.75	-116.5	-115.9	-79.7
	54.7833	-116.5	-115.9	-79.7
	54.8167	-116.6	-115.9	-79.7
	54.85	-116.6	-115.9	-79.7
	54.8833	-116.5	-115.9	-79.7
	54.9167	-116.6	-115.9	-79.8
	54.95	-116.5	-115.9	-79.8
	54.9833	-116.5	-115.9	-79.8
	55.0167	-116.6	-115.9	-79.8
	55.05	-116.7	-115.9	-79.8
	55.0833	-116.7	-116	-79.8
	55.1167	-116.7	-116	-79.9
	55.15	-116.7	-116	-79.9
	55.1833	-116.7	-116	-79.9
	55.2167	-116.7	-116	-80
	55.25	-116.7	-116	-80
	55.2833	-116.7	-116	-80
	55.3167	-116.8	-116	-80.1
	55.35	-116.8	-116	-80.1
	55.3833	-116.8	-116	-80.1
	55.4167	-116.8	-116.1	-80.1
	55.45	-116.8	-116.1	-80.1
	55.4833	-116.8	-116.1	-80.2
	55.5167	-116.8	-116.1	-80.2
	55.55	-116.8	-116.1	-80.2
	55.5833	-116.8	-116.1	-80.2
	55.6167	-116.8	-116.1	-80.2
	55.65	-116.8	-116.1	-80.2
	55.6833	-116.8	-116.1	-80.3
	55.7167	-116.8	-116.1	-80.3
	55.75	-116.8	-116.1	-80.3
	55.7833	-116.8	-116.1	-80.3
	55.8167	-116.9	-116.1	-80.4
	55.85	-116.9	-116.2	-80.4
	55.8833	-116.9	-116.2	-80.4
	55.9167	-116.9	-116.3	-80.4
	55.95	-116.8	-116.3	-80.5
	55.9833	-116.9	-116.3	-80.5
	56.0167	-117	-116.3	-80.5
	56.05	-117	-116.3	-80.5
	56.0833	-117	-116.3	-80.6
	56.1167	-117	-116.3	-80.6
	56.15	-117	-116.3	-80.6
	56.1833	-116.9	-116.3	-80.6
	56.2167	-117	-116.3	-80.6
	56.25	-117	-116.3	-80.7
	56.2833	-117	-116.3	-80.7
	56.3167	-117	-116.3	-80.7
	56.35	-117	-116.3	-80.7
	56.3833	-117	-116.4	-80.8
	56.4167	-117	-116.4	-80.8
	56.45	-117	-116.4	-80.8
	56.4833	-117	-116.4	-80.8
	56.5167	-117	-116.4	-80.8
	56.55	-117	-116.4	-80.9
	56.5833	-117	-116.4	-80.9
	56.6167	-117	-116.4	-81
	56.65	-117	-116.4	-81
	56.6833	-117	-116.4	-81
	56.7167	-117	-116.4	-81
	56.75	-117	-116.4	-81
	56.7833	-117	-116.4	-81
	56.8167	-117	-116.4	-81.1
	56.85	-117	-116.4	-81.1
	56.8833	-117	-116.4	-81.2
	56.9167	-117	-116.4	-81.2
	56.95	-117.1	-116.5	-81.2
	56.9833	-117.1	-116.5	-81.2
	57.0167	-117.1	-116.5	-81.2
	57.05	-117.1	-116.6	-81.3
	57.0833	-117.2	-116.6	-81.3
	57.1167	-117.2	-116.6	-81.3
	57.15	-117.2	-116.6	-81.3
	57.1833	-117.2	-116.6	-81.3
	57.2167	-117.2	-116.6	-81.4
	57.25	-117.2	-116.6	-81.4
	57.2833	-117.1	-116.6	-81.4
	57.3167	-117.1	-116.6	-81.4
	57.35	-117.2	-116.6	-81.4
	57.3833	-117.2	-116.6	-81.5
	57.4167	-117.2	-116.6	-81.5
	57.45	-117.3	-116.7	-81.5
	57.4833	-117.3	-116.7	-81.5
	57.5167	-117.2	-116.7	-81.6
	57.55	-117.2	-116.7	-81.6
	57.5833	-117.3	-116.7	-81.6
	57.6167	-117.3	-116.7	-81.7
	57.65	-117.3	-116.7	-81.7
	57.6833	-117.2	-116.7	-81.7
	57.7167	-117.2	-116.7	-81.7
	57.75	-117.3	-116.7	-81.7
	57.7833	-117.3	-116.7	-81.7
	57.8167	-117.2	-116.7	-81.8
	57.85	-117.2	-116.7	-81.8
	57.8833	-117.2	-116.8	-81.8
	57.9167	-117.3	-116.7	-81.8
	57.95	-117.3	-116.7	-81.9
	57.9833	-117.4	-116.8	-81.9
	58.0167	-117.3	-116.8	-81.9
	58.05	-117.3	-116.7	-81.9
	58.0833	-117.3	-116.8	-82
	58.1167	-117.3	-116.8	-82
	58.15	-117.3	-116.8	-82
	58.1833	-117.3	-116.8	-82
	58.2167	-117.4	-116.8	-82.1
	58.25	-117.4	-116.8	-82.1
	58.2833	-117.4	-116.8	-82.1
	58.3167	-117.4	-116.8	-82.2
	58.35	-117.4	-116.8	-82.2
	58.3833	-117.4	-116.9	-82.2
	58.4167	-117.4	-116.9	-82.2
	58.45	-117.4	-116.9	-82.2
	58.4833	-117.4	-116.9	-82.3
	58.5167	-117.4	-116.9	-82.3
	58.55	-117.4	-116.9	-82.3
	58.5833	-117.5	-117	-82.3
	58.6167	-117.5	-117	-82.3
	58.65	-117.4	-117	-82.4
	58.6833	-117.5	-117	-82.4
	58.7167	-117.5	-117	-82.5
	58.75	-117.5	-117	-82.5
	58.7833	-117.5	-117	-82.5
	58.8167	-117.5	-117	-82.5
	58.85	-117.5	-117	-82.5
	58.8833	-117.5	-117	-82.6
	58.9167	-117.5	-117	-82.6
	58.95	-117.5	-117	-82.6
	58.9833	-117.5	-117	-82.6
	59.0167	-117.5	-117	-82.6
	59.05	-117.6	-117	-82.6
	59.0833	-117.6	-117	-82.6
	59.1167	-117.6	-117.1	-82.7
	59.15	-117.6	-117.1	-82.7
	59.1833	-117.6	-117.1	-82.7
	59.2167	-117.6	-117.1	-82.8
	59.25	-117.6	-117.1	-82.8
	59.2833	-117.6	-117.1	-82.8
	59.3167	-117.6	-117.1	-82.8
	59.35	-117.7	-117.1	-82.8
	59.3833	-117.7	-117.1	-82.9
	59.4167	-117.6	-117.1	-82.9
	59.45	-117.7	-117.1	-82.9
	59.4833	-117.7	-117.1	-82.9
	59.5167	-117.7	-117.1	-83
	59.55	-117.7	-117.1	-83
	59.5833	-117.7	-117.1	-83
	59.6167	-117.7	-117.1	-83
	59.65	-117.7	-117.1	-83
	59.6833	-117.7	-117.2	-83.1
	59.7167	-117.7	-117.2	-83.3
	59.75	-117.7	-117.3	-83.3
	59.7833	-117.7	-117.3	-83.2
	59.8167	-117.7	-117.2	-83.2
	59.85	-117.7	-117.3	-83.2
	59.8833	-117.7	-117.3	-83.2
	59.9167	-117.7	-117.3	-83.5
	59.95	-117.8	-117.3	-83.6
	59.9833	-117.8	-117.3	-83.3
	60.0167	-117.8	-117.3	-83.5
	60.05	-117.8	-117.3	-83.5
	60.0833	-117.8	-117.4	-83.5
	60.1167	-117.8	-117.3	-83.7
	60.15	-117.8	-117.3	-83.7
	60.1833	-117.8	-117.4	-83.7
	60.2167	-117.9	-117.4	-83.6
	60.25	-117.8	-117.4	-83.7
	60.2833	-117.9	-117.4	-84.1
	60.3167	-117.9	-117.4	-84.1
	60.35	-117.8	-117.4	-84.1
	60.3833	-117.8	-117.4	-84.2
	60.4167	-117.8	-117.4	-84.2
	60.45	-117.9	-117.4	-84.2
	60.4833	-117.9	-117.4	-84.2
	60.5167	-117.9	-117.4	-84.2
	60.55	-117.9	-117.4	-84.2
	60.5833	-117.9	-117.4	-84.3
	60.6167	-117.9	-117.4	-84.3
	60.65	-117.9	-117.4	-84.3
	60.6833	-117.9	-117.4	-84.4
	60.7167	-117.9	-117.4	-84.4
	60.75	-117.9	-117.5	-84.4
	60.7833	-117.9	-117.5	-84.4
	60.8167	-117.9	-117.5	-84.5
	60.85	-117.9	-117.4	-84.5
	60.8833	-117.9	-117.5	-84.5
	60.9167	-117.9	-117.5	-84.5
	60.95	-117.9	-117.5	-84.6
	60.9833	-117.9	-117.5	-84.6
	61.0167	-117.9	-117.5	-84.6
	61.05	-117.9	-117.5	-84.6
	61.0833	-117.9	-117.5	-84.6
	61.1167	-117.9	-117.5	-84.6
	61.15	-118	-117.6	-84.7
	61.1833	-118	-117.6	-84.7
	61.2167	-118	-117.5	-84.7
	61.25	-118	-117.6	-84.8
	61.2833	-118	-117.6	-84.8
	61.3167	-118	-117.6	-84.8
	61.35	-118	-117.6	-84.8
	61.3833	-118	-117.6	-84.9
	61.4167	-118	-117.6	-84.9
	61.45	-118	-117.6	-84.9
	61.4833	-118	-117.7	-84.9
	61.5167	-118	-117.7	-84.9
	61.55	-118	-117.7	-84.9
	61.5833	-118	-117.7	-85
	61.6167	-118	-117.7	-85
	61.65	-118	-117.7	-85
	61.6833	-118.1	-117.7	-85
	61.7167	-118.1	-117.7	-85
	61.75	-118	-117.7	-85.1
	61.7833	-118.1	-117.7	-85.1
	61.8167	-118.1	-117.7	-85.2
	61.85	-118.1	-117.7	-85.2
	61.8833	-118.1	-117.7	-85.2
	61.9167	-118.1	-117.7	-85.2
	61.95	-118.1	-117.7	-85.3
	61.9833	-118.1	-117.7	-85.3
	62.0167	-118.1	-117.7	-85.3
	62.05	-118.1	-117.7	-85.3
	62.0833	-118.2	-117.7	-85.4
	62.1167	-118.2	-117.8	-85.4
	62.15	-118.2	-117.8	-85.4
	62.1833	-118.1	-117.8	-85.4
	62.2167	-118.2	-117.8	-85.4
	62.25	-118.2	-117.8	-85.4
	62.2833	-118.2	-117.8	-85.5
	62.3167	-118.2	-117.8	-85.5
	62.35	-118.2	-117.8	-85.5
	62.3833	-118.2	-117.8	-85.6
	62.4167	-118.3	-117.8	-85.6
	62.45	-118.2	-117.8	-85.6
	62.4833	-118.2	-117.9	-85.6
	62.5167	-118.3	-117.9	-85.6
	62.55	-118.3	-117.9	-85.7
	62.5833	-118.3	-117.9	-85.7
	62.6167	-118.4	-117.9	-85.7
	62.65	-118.4	-117.9	-85.7
	62.6833	-118.4	-117.9	-85.7
	62.7167	-118.4	-117.9	-85.8
	62.75	-118.3	-117.9	-85.8
	62.7833	-118.4	-117.9	-85.8
	62.8167	-118.4	-118	-85.8
	62.85	-118.4	-118	-85.8
	62.8833	-118.4	-117.9	-85.9
	62.9167	-118.3	-117.9	-85.9
	62.95	-118.4	-117.9	-85.9
	62.9833	-118.4	-117.9	-86
	63.0167	-118.4	-117.9	-86
	63.05	-118.4	-117.9	-86
	63.0833	-118.4	-117.9	-86
	63.1167	-118.4	-117.9	-86
	63.15	-118.4	-117.9	-86
	63.1833	-118.4	-118	-86.1
	63.2167	-118.4	-118	-86.1
	63.25	-118.4	-118	-86.1
	63.2833	-118.4	-118	-86.1
	63.3167	-118.4	-118	-86.1
	63.35	-118.4	-118.1	-86.2
	63.3833	-118.4	-118.1	-86.2
	63.4167	-118.4	-118.1	-86.2
	63.45	-118.4	-118.1	-86.2
	63.4833	-118.4	-118.1	-86.3
	63.5167	-118.4	-118.1	-86.3
	63.55	-118.4	-118.1	-86.3
	63.5833	-118.4	-118.1	-86.3
	63.6167	-118.4	-118.1	-86.4
	63.65	-118.4	-118.1	-86.4
	63.6833	-118.4	-118.1	-86.4
	63.7167	-118.4	-118.1	-86.4
	63.75	-118.4	-118.1	-86.4
	63.7833	-118.4	-118.1	-86.5
	63.8167	-118.5	-118.1	-86.5
	63.85	-118.5	-118.1	-86.5
	63.8833	-118.5	-118.1	-86.5
	63.9167	-118.5	-118.1	-86.6
	63.95	-118.5	-118.1	-86.6
	63.9833	-118.4	-118.1	-86.6
	64.0167	-118.4	-118.1	-86.6
	64.05	-118.5	-118.1	-86.6
	64.0833	-118.5	-118.2	-86.7
	64.1167	-118.5	-118.2	-86.7
	64.15	-118.5	-118.2	-86.7
	64.1833	-118.5	-118.2	-86.7
	64.2167	-118.5	-118.2	-86.8
	64.25	-118.5	-118.2	-86.8
	64.2833	-118.5	-118.2	-86.8
	64.3167	-118.5	-118.2	-86.9
	64.35	-118.5	-118.2	-86.9
	64.3833	-118.5	-118.2	-86.9
	64.4167	-118.5	-118.2	-86.9
	64.45	-118.5	-118.2	-86.9
	64.4833	-118.5	-118.2	-87
	64.5167	-118.5	-118.2	-87
	64.55	-118.6	-118.2	-87
	64.5833	-118.6	-118.2	-87
	64.6167	-118.6	-118.2	-87.1
	64.65	-118.6	-118.2	-87.1
	64.6833	-118.6	-118.2	-87.1
	64.7167	-118.7	-118.3	-87.1
	64.75	-118.7	-118.3	-87.2
	64.7833	-118.7	-118.3	-87.2
	64.8167	-118.7	-118.3	-87.2
	64.85	-118.7	-118.3	-87.2
	64.8833	-118.7	-118.3	-87.2
	64.9167	-118.7	-118.4	-87.2
	64.95	-118.7	-118.4	-87.2
	64.9833	-118.7	-118.4	-87.3
	65.0167	-118.8	-118.4	-87.3
	65.05	-118.8	-118.4	-87.3
	65.0833	-118.8	-118.4	-87.3
	65.1167	-118.8	-118.4	-87.3
	65.15	-118.8	-118.4	-87.4
	65.1833	-118.7	-118.4	-87.4
	65.2167	-118.7	-118.4	-87.4
	65.25	-118.8	-118.4	-87.4
	65.2833	-118.8	-118.4	-87.5
	65.3167	-118.8	-118.4	-87.5
	65.35	-118.7	-118.4	-87.5
	65.3833	-118.7	-118.4	-87.5
	65.4167	-118.8	-118.4	-87.6
	65.45	-118.8	-118.4	-87.6
	65.4833	-118.8	-118.4	-87.6
	65.5167	-118.8	-118.4	-87.6
	65.55	-118.8	-118.5	-87.7
	65.5833	-118.8	-118.5	-87.7
	65.6167	-118.8	-118.5	-87.7
	65.65	-118.8	-118.5	-87.7
	65.6833	-118.8	-118.5	-87.7
	65.7167	-118.8	-118.5	-87.8
	65.75	-118.8	-118.5	-87.8
	65.7833	-118.8	-118.5	-87.8
	65.8167	-118.8	-118.5	-87.9
	65.85	-118.8	-118.5	-87.9
	65.8833	-118.8	-118.5	-87.9
	65.9167	-118.8	-118.6	-87.9
	65.95	-118.8	-118.5	-87.9
	65.9833	-118.8	-118.5	-88.1
	66.0167	-118.8	-118.5	-88.1
	66.05	-118.8	-118.5	-88.3
	66.0833	-118.8	-118.5	-88.2
	66.1167	-118.8	-118.5	-88.1
	66.15	-118.8	-118.6	-88.2
	66.1833	-118.8	-118.6	-88.2
	66.2167	-118.9	-118.6	-88.4
	66.25	-118.9	-118.6	-88.6
	66.2833	-118.8	-118.6	-88.6
	66.3167	-118.9	-118.6	-88.3
	66.35	-118.9	-118.6	-88.5
	66.3833	-118.9	-118.6	-88.7
	66.4167	-118.9	-118.6	-88.8
	66.45	-118.9	-118.6	-88.7
	66.4833	-118.9	-118.6	-88.6
	66.5167	-118.9	-118.7	-88.7
[truncated: 6,320 more rows]

## Sheet: Fig.5
	Fig. 5c				Fig. 5d
	RF Coil	Magnetic Field				Magnetic Field Strength: H (kA/m)
	Power (%)	H (kA/m)			Axial Location (cm)	Radial Location; N- North, S: South, E: East, W: West
	10	4.91851				Origin	N (2cm)	N (4cm)	E (2cm)	E (4cm)	S (2cm)	S (4cm)	W (2cm)	W (4cm)
	20	8.3627			0	33.7165	33.8123	34.5467	34.1635	34.4509	34.1635	34.5467	34.1635	34.5467
	30	11.7724			5	34.4509	34.5467	34.6744	34.5467	34.4509	34.6744	34.5786	34.6744	34.7702
	40	14.904			10	34.4509	34.4509	34.3551	34.5467	34.1316	34.4828	34.3551	34.6744	34.5786
	50	18.4462			15	34.3551	34.2593	34.6744	34.3551	34.5786	34.4828	34.2593	34.5786	34.6744
	60	21.7557			20	32.8864	33.1737	34.2593	33.493	34.3551	33.078	34.0358	34.5786	34.0358
	70	25.0856
	80	28.7841
	90	31.67
	100	34.56

## Sheet: Fig.6
	Fig. 6a									Fig. 6b
		sIONP_M22										Specific Absorption Rate: SAR_Fe (W/g.Fe)
		Specific Absorption Rate: SAR_Fe (W/g.Fe)										Magnetic Field Strength
	Magnetic Field	120 kW, 360 ± 5 kHz			15 kW, 190 ± 10 kHz						Temperature (°C)	35 kA/m			20 kA/m
	H (kA/m)	n=1	n=2	n=3	n=1	n=2	n=3			Glass	-190 to -120	879.16	885.9	908.4	469.6	470.2	449.4
	0	0	0	0	0	0	0			Supercooled	-40 to -120	1057.9	1057.9	1036.89	567.3	566	569.3
	5	25.0286	21.4857	21.7143	24.6857	24.5714	25.4857			Liquid	0 to -40	680.1	683.9	683	404.9	401.7	396.3
	10	113.6	115.543	115.314	94.0571	94.2857	100
	15	244.8	240.914	248.343
	20	392.343	386.971	402.286	242	220	243.543
	25	528	532.4	523.44
	30	648.457	630.4	591.2	340	330	319.543
	35	680.952	660	692.114
	40				397.257	399.429	403.314
	50				440	410.629	448.8
	58				432.686	421.657	443.657

## Sheet: Fig.7
	Fig. 7b									Fig. 7c
		1L Volume				2L Volume						Warming Rate (°C/min)
		Temperature (°C)				Temperature (°C)						Left			Center			Right
	time (sec)	Left	Right	Center	time (sec)	Left	Right	Center		Iron-oxide Nanoparticle Concentration	Volume	n=1	n=2	n=3	n=1	n=2	n=3	n=1	n=2	n=3
	0	-134.4	-138.8	-135.9	0	-148.4	-148.8	-146.9		10.7 mgFe/mL	1L	175.652	172.029	168.851	170.894	174.756	170.366	180.546	178.03	170.535
	0.25	-134.4	-138.8	-135.5	1	-147.3	-148.3	-146.5		4.6 mgFe/mL	2L	87.5	90.0909	88.16	88.7	86.65	84.29	92.6	86.1429	87.48
	0.5	-133.2	-138.8	-135.5	2	-145.8	-146.6	-144.6
	0.75	-133.2	-137.4	-135.5	3	-141.3	-144	-143.2			Fig. 7d
	1	-133.2	-137.4	-135.5	4	-136.3	-142.4	-139.9				ΔT_max (°C)
	1.25	-133.2	-137.4	-133.7	5	-133.9	-138.7	-136.3				Center-Left			Center-Right
	1.5	-130.8	-137.4	-133.7	6	-133.9	-138.7	-136.3			Volume	n=1	n=2	n=3	n=1	n=2	n=3
	1.75	-130.8	-134.6	-133.7	7	-127.2	-132.9	-130.5			1L	4.1	5.2	5.7	2.5	3.5	6.3
	2	-130.8	-134.6	-130.5	8	-123.5	-129.3	-128.5			2L	2.4	8.3	5	1.9	1.7	2.5
	2.25	-130.8	-134.6	-130.5	9	-121.2	-127.5	-125
	2.5	-127.7	-134.6	-130.5	10	-120.7	-124.6	-122.2
	2.75	-127.7	-130.6	-130.5	11	-120.2	-122.9	-121.2
	3	-127.7	-130.6	-126.5	12	-119.4	-122.4	-120
	3.25	-124.2	-130.6	-126.5	13	-118.8	-121.9	-119.4
	3.5	-124.2	-126.4	-126.5	14	-116.9	-121.1	-118.9
	3.75	-124.2	-126.4	-126.5	15	-115.7	-120.3	-117.6
	4	-124.2	-126.4	-122.7	16	-113.5	-118.4	-116.9
	4.25	-121.1	-126.4	-122.7	17	-111.3	-117.3	-114.8
	4.5	-121.1	-123.1	-122.7	18	-110.1	-115.2	-112.5
	4.75	-121.1	-123.1	-122.7	19	-107.7	-112.9	-111.5
	5	-121.1	-123.1	-119.8	20	-105.7	-111.8	-109.2
	5.25	-118.5	-123.1	-119.8	21	-104.5	-109.8	-106.9
	5.5	-118.5	-120.6	-119.8	22	-102.3	-107.6	-105.9
	5.75	-118.5	-120.6	-119.8	23	-101.1	-106.4	-103.7
	6	-118.5	-120.6	-117.4	24	-99.2	-104.3	-102.5
	6.25	-115.9	-120.6	-117.4	25	-97.3	-103.2	-100.5
	6.5	-115.9	-118.3	-117.4	26	-96.4	-100.9	-98.5
	6.75	-115.9	-118.3	-115.1	27	-94.6	-99	-97.5
	7	-115.9	-118.3	-115.1	28	-92.7	-98.1	-95.8
	7.25	-112.8	-118.3	-115.1	29	-91.8	-96.2	-94.1
	7.5	-112.8	-115.6	-115.1	30	-89.9	-94.4	-93.2
	7.75	-112.8	-115.6	-112	31	-88.9	-93.5	-91.3
	8	-112.8	-115.6	-112	32	-86.7	-91.5	-90.4
	8.25	-109.5	-112.3	-112	33	-84.6	-90.5	-88.4
	8.5	-109.5	-112.3	-112	34	-83.4	-88.6	-86.4
	8.75	-109.5	-112.3	-108.8	35	-81.3	-86.5	-85.5
	9	-106.1	-112.3	-108.8	36	-79	-85.4	-83.4
	9.25	-106.1	-108.9	-108.8	37	-77.8	-83.4	-81.2
	9.5	-106.1	-108.9	-108.8	38	-75.5	-82.3	-80.1
	9.75	-106.1	-108.9	-105.5	39	-74.3	-80	-77.9
	10	-102.6	-108.9	-105.5	40	-71.9	-77.8	-76.8
	10.25	-102.6	-105.6	-105.5	41	-69.7	-76.6	-74.6
	10.5	-102.6	-105.6	-102.2	42	-68.5	-74.4	-72.4
	10.75	-102.6	-105.6	-102.2	43	-66.3	-72.2	-71.4
	11	-99.4	-105.6	-102.2	44	-65.2	-71.1	-69.3
	11.25	-99.4	-102.4	-102.2	45	-62.9	-69.1	-68.3
	11.5	-99.4	-102.4	-99.1	46	-60.7	-68	-66.2
	11.75	-99.4	-102.4	-99.1	47	-59.6	-66	-64.2
	12	-96.2	-102.4	-99.1	48	-57.4	-63.9	-63.1
	12.25	-96.2	-99.4	-99.1	49	-56.3	-62.9	-61.2
	12.5	-96.2	-99.4	-96.1	50	-54.1	-61	-60.2
	12.75	-96.2	-99.4	-96.1	51	-52.1	-59.9	-58.2
	13	-93.2	-96.3	-96.1	52	-51	-57.9	-56.3
	13.25	-93.2	-96.3	-96.1	53	-48.8	-55.8	-55.3
	13.5	-93.2	-96.3	-93.3	54	-47.7	-54.8	-53.3
	13.75	-90.3	-96.3	-93.3	55	-45.6	-52.9	-52.3
	14	-90.3	-93.5	-93.3	56	-43.5	-52	-50.3
	14.25	-90.3	-93.5	-93.3	57	-42.4	-50	-48.5
	14.5	-90.3	-93.5	-90.6	58	-40.4	-48.1	-47.5
	14.75	-87.2	-93.5	-90.6	59	-39.5	-47.3	-45.5
	15	-87.2	-90.5	-90.6	60	-37.4	-45.3	-44.6
	15.25	-87.2	-90.5	-90.6	61	-35.4	-44.4	-42.8
	15.5	-87.2	-90.5	-87.6	62	-34.4	-42.6	-41
	15.75	-84	-90.5	-87.6	63	-32.5	-41.7	-40.1
	16	-84	-87.5	-87.6	64	-31.5	-39.9	-38.4
	16.25	-84	-87.5	-84.7	65	-29.7	-38.2	-37.4
	16.5	-84	-87.5	-84.7	66	-27.8	-37.3	-35.6
	16.75	-80.9	-87.5	-84.7	67	-26.9	-35.5	-34.8
	17	-80.9	-84.5	-84.7	68	-25.3	-34.6	-32.9
	17.25	-80.9	-84.5	-81.5	69	-24.4	-32.9	-31
	17.5	-80.9	-84.5	-81.5	70	-22.7	-31.1	-30
	17.75	-77.5	-84.5	-81.5	71	-21.9	-30.1	-28
	18	-77.5	-81.1	-81.5	72	-20.2	-28.1	-27
	18.25	-77.5	-81.1	-78.1	73	-18.5	-27.1	-25.3
	18.5	-77.5	-81.1	-78.1	74	-18.5	-27.1	-25.3
	18.75	-74.1	-81.1	-78.1	75	-16.3	-24.3	-22.7
	19	-74.1	-77.6	-78.1	76	-15.4	-22.4	-21
	19.25	-74.1	-77.6	-74.9	77	-13.8	-20.5	-20.2
	19.5	-70.8	-77.6	-74.9	78	-13.2	-19.6	-18.4
	19.75	-70.8	-74.2	-74.9	79	-11.6	-17.7	-17.7
	20	-70.8	-74.2	-74.9	80	-10	-17	-15.9
	20.25	-70.8	-74.2	-71.4	81	-10	-17	-15.9
	20.5	-67.4	-74.2	-71.4	82	-7.9	-14.5	-13.6
	20.75	-67.4	-70.7	-71.4	83	-7.2	-12.9	-12.1
	21	-67.4	-70.7	-71.4	84	-7.2	-12.9	-12.1
	21.25	-67.4	-70.7	-68	85	-5.7	-11.4	-11.3
	21.5	-64	-70.7	-68	86	-5	-10.6	-9.7
	21.75	-64	-67.3	-68	87	-3.7	-9	-9.1
	22	-64	-67.3	-68	88	-2.9	-8.3	-7.5
	22.25	-64	-67.3	-64.6	89	-1.4	-6.8	-6.8
	22.5	-60.7	-67.3	-64.6	90	-0.1	-6	-5.3
	22.75	-60.7	-63.9	-64.6	91	0.7	-4.4	-3.9
	23	-60.7	-63.9	-61.3	92	2.2	-3.8	-3.1
	23.25	-60.7	-63.9	-61.3	93	2.9	-2.2	-1.5
	23.5	-57.5	-63.9	-61.3	94	3.7	-1.5	-1
	23.75	-57.5	-60.6	-61.3	95	4	-0.6	0
	24	-57.5	-60.6	-58	96	4.5	0.2	0.5
	24.25	-57.5	-60.6	-58
	24.5	-54.2	-60.6	-58
	24.75	-54.2	-57.3	-58
	25	-54.2	-57.3	-54.8
	25.25	-54.2	-57.3	-54.8
	25.5	-51	-57.3	-54.8
	25.75	-51	-54.1	-54.8
	26	-51	-54.1	-51.6
	26.25	-51	-54.1	-51.6
	26.5	-48	-54.1	-51.6
	26.75	-48	-51	-51.6
	27	-48	-51	-48.4
	27.25	-48	-51	-48.4
	27.5	-44.9	-51	-48.4
	27.75	-44.9	-47.7	-48.4
	28	-44.9	-47.7	-45.2
	28.25	-44.9	-47.7	-45.2
	28.5	-41.9	-47.7	-45.2
	28.75	-41.9	-44.5	-45.2
	29	-41.9	-44.5	-42
	29.25	-41.9	-44.5	-42
	29.5	-39.1	-44.5	-42
	29.75	-39.1	-41.5	-42
	30	-39.1	-41.5	-38.9
	30.25	-39.1	-41.5	-38.9
	30.5	-36.1	-38.5	-38.9
	30.75	-36.1	-38.5	-38.9
	31	-36.1	-38.5	-35.9
	31.25	-36.1	-38.5	-35.9
	31.5	-33.4	-35.5	-35.9
	31.75	-33.4	-35.5	-35.9
	32	-33.4	-35.5	-32.9
	32.25	-30.7	-35.5	-32.9
	32.5	-30.7	-32.6	-32.9
	32.75	-30.7	-32.6	-32.9
	33	-30.7	-32.6	-30.2
	33.25	-27.9	-32.6	-30.2
	33.5	-27.9	-29.8	-30.2
	33.75	-27.9	-29.8	-30.2
	34	-27.9	-29.8	-27.3
	34.25	-25.3	-29.8	-27.3
	34.5	-25.3	-27	-27.3
	34.75	-25.3	-27	-27.3
	35	-25.3	-27	-24.7
	35.25	-22.6	-27	-24.7
	35.5	-22.6	-24.4	-24.7
	35.75	-22.6	-24.4	-24.7
	36	-22.6	-24.4	-22
	36.25	-20.1	-24.4	-22
	36.5	-20.1	-21.7	-22
	36.75	-20.1	-21.7	-22
	37	-20.1	-21.7	-19.3
	37.25	-17.6	-21.7	-19.3
	37.5	-17.6	-19.1	-19.3
	37.75	-17.6	-19.1	-19.3
	38	-17.6	-19.1	-16.8
	38.25	-17.6	-19.1	-16.8
	38.5	-15.2	-16.7	-16.8
	38.75	-15.2	-16.7	-16.8
	39	-15.2	-16.7	-14.2
	39.25	-15.2	-16.7	-14.2
	39.5	-12.8	-16.7	-14.2
	39.75	-12.8	-14.2	-14.2
	40	-12.8	-14.2	-11.8
	40.25	-12.8	-14.2	-11.8
	40.5	-10.3	-14.2	-11.8
	40.75	-10.3	-11.8	-11.8
	41	-10.3	-11.8	-9.5
	41.25	-10.3	-11.8	-9.5
	41.5	-8	-11.8	-9.5
	41.75	-8	-9.4	-9.5
	42	-8	-9.4	-7.3
	42.25	-8	-9.4	-7.3
	42.5	-5.7	-9.4	-7.3
	42.75	-5.7	-7	-7.3
	43	-5.7	-7	-5.1
	43.25	-5.7	-7	-5.1
	43.5	-3.4	-7	-5.1
	43.75	-3.4	-4.6	-5.1
	44	-3.4	-4.6	-5.1
	44.25	-3.4	-4.6	-3
	44.5	-1.2	-4.6	-3
	44.75	-1.2	-2.3	-3
	45	-1.2	-2.3	-3
	45.25	-1.2	-2.3	-0.8
	45.5	1	-2.3	-0.8
	45.75	1	0	-0.8
	46	1	0	-0.8
	46.25	1	0	1.4
	46.5	3.1	0	1.4
	46.75	3.1	2.3	1.4
	47	3.1	2.3	1.4
	47.25	3.1	2.3	3.5
	47.5	3.1	2.3	3.5
	47.75	5.2	2.3	3.5
	48	5.2	4.5	3.5
	48.25	5.2	4.5	5.7

## Sheet: Fig.8
	Fig. 8a				Fig. 8b
		Organ Volume (mL)	Minimum Cooling Rate (°C/min)		Modeling Predicted				Experimental
	Ovary	5	14		Lc (cm)	Cooling Rate (°C/min)	Min. Vitrifiable CPA concentration (%w/w)			CPA
	Testis	6.5	11.2		0.001	168267	15.1851			Min. Vitrifiable CPA concentration (%w/w)
	Eye	15	7.6		0.01	4140	28.9578		Lc (cm)	M22	EG+Sucrose	VS55
	Pancreas	70	6.7		0.1	101.859	42.7305		1.2	66.2	60.4	55.3
	Kidney	175	2.2		0.15	53.048	45.1558		1.4	66.2	60.4	55.3
	Heart	300	1.6		0.2	33.392	46.8765		2.2	66.2	60.4	55.3
	Lung	500	0.9		0.25	23.3193	48.2112
	Brain	1400	0.7		0.3	17.3905	49.3017
	Liver	1650	0.6		0.35	13.5705	50.2238
					0.4	10.9468	51.0225
					0.45	9.05693	51.727
					0.5	7.64464	52.3572
					0.55	6.55777	52.9273
					0.6	5.70105	53.4477
					0.65	5.01213	53.9265
					0.7	4.44874	54.3698
					0.75	3.98131	54.7825
					0.8	3.58863	55.1685
					0.85	3.2551	55.5311
					0.9	2.96909	55.873
					0.95	2.72172	56.1964
					1	2.50611	56.5032
					1.05	2.3169	56.7951
					1.1	2.14981	57.0733
					1.15	2.00142	57.3392
					1.2	1.86895	57.5938
					1.25	1.75014	57.8379
					1.3	1.6431	58.0725
					1.35	1.5463	58.2983
					1.4	1.45841	58.5158
					1.45	1.37835	58.7257
					1.5	1.30518	58.9285
					1.55	1.2381	59.1246
					1.6	1.17644	59.3145
					1.65	1.11961	59.4986
					1.7	1.06711	59.6771
					1.75	1.01848	59.8505
					1.8	0.973344	60.019
					1.85	0.931367	60.1829
					1.9	0.892248	60.3424
					1.95	0.855725	60.4978
					2	0.821567	60.6492
					2.05	0.789565	60.7969
					2.1	0.759537	60.941
					2.15	0.731318	61.0818
					2.2	0.704761	61.2193
					2.25	0.679733	61.3537
					2.3	0.656115	61.4852
					2.35	0.633799	61.6138
					2.4	0.612689	61.7398
					2.45	0.592696	61.8631
					2.5	0.573739	61.9839

## Sheet: Fig.9
	Fig. 9a				Fig. 9b
		Organ Volume (mL)	Nanowarming Rate (°C/min)			Vascular Fraction (%)	Nanowarming Rate (°C/min)
	Ovary	5	8.83838		Ovary	5	8.83838
	Testis	6.5	55.6818		Testis	2.5	4.41919
	Eye	15	4.41919		Eye	31.5	55.6818
	Pancreas	70	37.1212		Pancreas	21	37.1212
	Kidney	175	39.7727		Kidney	22.5	39.7727
	Heart	300	30.0505		Heart	17	30.0505
	Lung	500	61.8687		Lung	35	61.8687
	Brain	1400	9.72222		Brain	5.5	9.72222
	Liver	1650	36.2374		Liver	20.5	36.2374
	Fig.9c
	Volume	Nanowarming Rate (°C/min)
	Nanowarmed (L)	Literature	This study
	0.0005	1000
	0.001	200
	0.001		1500
	0.02	321
	0.02	72
	0.025	65
	0.035	61
	0.04	77
	0.08	112
	0.5		82
	1		86
	1		172
	2		88

## Sheet: Supplementary Information
	Fig. S1																													Fig. S5B					Fig. S6F					Fig. S6G			Fig. S12A
		Hydrodynamic Diameter (nm)																													Calibration Curve					Temperature (°C)										Modeling
	Day	EMG308 in M22 with LM5	EMG308 in M22 (no LM5)	sIONP in M22 with LM5																											Final Step CPA dilution (%v/v)	Refractive Index (RI)				Center	Edge			Vol. Max Temperature (°C)	Center Cooling Rate (°C/min)					Temperature (°C)
	0	91.25	69.2	103.05																										1x EC	0	7				Volume Max.	Volume Min.	ΔT (°C)		20	2.038		Time (min)	CRF Temperature (°C)	Time (min)	Center	Edge	ΔT = Center - Edge (°C)
	1	270.7	68.1	101.3																											90	67.2			0	20	20	0		20	0.1		0	20	0	20	20	0
	3			109.88						Fig. S4C			Fig. S4D			Fig. S4G															95	72.4			1	20	-8.8442	30.8822		20	-1.501		1	-20	1	20	13.565	6.435
	4			103.7						Lc (cm)	Annealing time (min)		Lc (cm)	CRF Cooling Rate Below Tg (°C/min)		Lc (cm)	Center Cooling Rate (°C/min)													40%EG+0.6MSucrose	100	Reading beyond device limit			2	20	-44.118	66.256		20	-3.136		2	-60	2	20	-2.1571	22.1571
	7			105.127						1.2	180		1.2	0.5		1.2	1.36														Measurement during Perfusion				3	20	-80.164	100.801		17.501	-6.004		3	-100	3	20	-24.138	44.138
	8	296.8	86.4	103.46						1.4	250		1.4	0.4		1.4	0.96														Calculated CPA concentration (%v/v)	Refractive Index (RI)	t = 65 min		4	17.501	-106.52	124.021		11.497	-7.3017		3.55	-122	4	19.999	-48.61	68.609
										2.2	520		2.2	0.3		2.2	0.45														88.9	67.4	t = 75 min		5	11.497	-113.43	124.927		4.1953	-7.0689		253.55	-122	5	19.998	-68.295	88.293
	Fig. S4A								Fig. S4B																						97.7	73.4			6	4.1953	-116.06	120.255		-2.8736	-7.2354		323.55	-150	6	19.995	-81.904	101.899
		Temperature (°C)							T_start = 20°C		T_start = 0°C		T_start = -20°C			Fig. S4E							Fig. S4F												7	-2.8736	-117.5	114.626		-10.109	-7.229		373.55	-150	7	19.988	-90.49	110.478
		T_start = 20°C		T_start = 0°C		T_start = -20°C			Center Temperature (°C)	Center_CR (°C/min)	Center Temperature (°C)	Center_CR (°C/min)	Center Temperature (°C)	Center_CR (°C/min)		0.5L		1L		3L			0.5L		1L		3L								8	-10.109	-118.35	108.241		-17.338	-7.205				8	19.973	-96.047	116.02
	Time (min)	Center	Edge	Center	Edge	Center	Edge		20	-3.7156e-13	0	-4.9636e-13	-20	-1.11e-12		Center Temperature (°C)	Center Cooling Rate (°C/min)	Center Temperature (°C)	Center Cooling Rate (°C/min)	Center Temperature (°C)	Center Cooling Rate (°C/min)		Edge Temperature (°C)	Edge Cooling Rate (°C/min)	Edge Temperature (°C)	Edge Cooling Rate (°C/min)	Edge Temperature (°C)	Edge Cooling Rate (°C/min)		Fig. S5C					9	-17.338	-119.01	101.672		-24.543	-6.891				9	19.947	-100	119.947
	0	20	20	0	5.6843e-14	-20	-20		20	-6.5488e-07	-2.37e-07	-6.563e-07	-20	-1.63e-06		20	-3.83e-13	20	-1.12e-12	20	-2.19e-13		20	6.46e-13	20	2.6e-12	20	-1.6e-13			Perfusion Protocol				10	-24.543	-119.46	94.917		-31.434	-6.565				10	19.9	-103.06	122.96
	1	20	12.591	-2.37e-07	-7.4616	-20	-27.532		20	-0.00012167	-4.314e-05	-0.00012273	-20	-0.000116		20	-1.47e-06	20	-1.19e-06	20	-7.91e-08		12.371	-13.643	13.565	-11.345	12.883	-11.124		Time (min)	EG Concentration (%v/v)	Measured Effuluent CPA concentration using RI (%v/v)			11	-31.434	-119.82	88.386		-37.999	-6.124				11	19.82	-105.61	125.43
	2	20	-6.0006	-4.314e-05	-26.254	-20	-46.572		20	-0.00085059	-0.0004605	-0.00085506	-20	-0.00081		20	-0.000202	20	-9.72e-06	20	-3.58e-07		-6.1892	-22.168	-2.1571	-20.096	0.48587	-14.743		0	0				12	-37.999	-120.12	82.121		-44.123	-5.716				12	19.707	-107.6	127.307
	3	20	-31.47	-0.0004605	-50.523	-20	-69.178		19.998	-0.003524	-0.0024068	-0.003521	-20.002	-0.00298		19.999	-0.00134	20	-0.000241	20	-6.79e-07		-31.16	-25.372	-24.138	-23.866	-16.344	-18.915		15	0				13	-44.123	-120.36	76.237		-49.839	-5.304				13	19.544	-109.27	128.814
	4	19.998	-58.303	-0.0024068	-72.659	-20.002	-86.097		19.991	-0.010127	-0.008947	-0.010684	-20.008	-0.0089		19.997	-0.00492	19.999	-0.000957	20	-2.09e-06		-57.157	-22.136	-48.61	-21.078	-33.386	-17.458		15	10				14	-49.839	-120.57	70.731		-55.143	-4.94				14	19.339	-110.51	129.849
	5	19.991	-77.588	-0.008947	-87.098	-20.008	-95.615		19.974	-0.02472	-0.026339	-0.026186	-20.025	-0.02657		19.99	-0.00973	19.998	-0.00167	20	-5.32e-06		-76.191	-15.932	-68.295	-18.291	-48.995	-13.493		30	10				15	-55.143	-120.74	65.597		-60.083	-4.58				15	19.067	-111.63	130.697
	6	19.974	-88.662	-0.026339	-95.302	-20.025	-101.17		19.936	-0.052175	-0.065108	-0.054572	-20.065	-0.06214		19.97	-0.02583	19.995	-0.00428	20	-1.23e-05		-88.06	-8.2645	-81.904	-10.389	-60.901	-10.129		30	25				16	-60.083	-120.89	60.807		-64.663	-4.288				16	18.737	-112.52	131.257
	7	19.936	-95.229	-0.065108	-100.32	-20.065	-104.89		19.86	-0.097568	-0.14026	-0.09998	-20.149	-0.105		19.928	-0.05609	19.988	-0.00965	20	-2.64e-05		-95.163	-5.217	-90.49	-6.541	-69.472	-7.5529		45	25				17	-64.663	-121.02	56.357		-68.951	-3.971				17	18.337	-113.3	131.637
	8	19.86	-99.673	-0.14026	-103.78	-20.149	-107.74		19.715	-0.18459	-0.27522	-0.17812	-20.287	-0.17466		19.847	-0.1049	19.973	-0.0192	20	-4.23e-05		-99.71	-3.7802	-96.047	-4.6393	-75.843	-5.1897		45	40				18	-68.951	-121.13	52.179		-72.922	-3.657				18	17.866	-113.97	131.836
	9	19.715	-103.14	-0.27522	-106.42	-20.287	-109.85		19.49	-0.28292	-0.49241	-0.25627	-20.493	-0.23635		19.709	-0.17478	19.947	-0.03461	20	-8.66e-05		-102.97	-2.868	-100	-3.4705	-80.794	-4.2506		60		35.57			19	-72.922	-121.24	48.318		-76.579	-3.413				19	17.327	-114.56	131.887
	10	19.49	-105.77	-0.49241	-108.57	-20.493	-111.39		19.158	-0.38124	-0.79966	-0.363	-20.787	-0.33768		19.486	-0.27973	19.9	-0.06467	20	-0.000264		-105.52	-2.3907	-103.06	-2.8578	-84.837	-3.7764		75		39			20	-76.579	-121.32	44.741		-79.992	-3.157				20	16.719	-115.12	131.839
	11	19.158	-107.87	-0.79966	-110.25	-20.787	-112.64		18.72	-0.5091	-1.2113	-0.4602	-21.17	-0.43798		19.155	-0.3832	19.82	-0.0948	19.999	-0.000405		-107.66	-1.8906	-105.61	-2.2477	-88.253	-3.0539		90		39.08			21	-79.992	-121.4	41.408		-83.149	-2.886				21	16.042	-115.63	131.672
	12	18.72	-109.43	-1.2113	-111.59	-21.17	-113.61		18.15	-0.63203	-1.7307	-0.58302	-21.657	-0.53736		18.715	-0.5097	19.707	-0.14147	19.999	-0.000851		-109.35	-1.5883	-107.6	-1.8803	-91.031	-2.6668		105		39.08			22	-83.149	-121.47	38.321		-86.035	-2.644				22	15.296	-116.07	131.366
	13	18.15	-110.75	-1.7307	-112.64	-21.657	-114.51		17.449	-0.7713	-2.3709	-0.69729	-22.244	-0.63674		18.145	-0.6301	19.544	-0.1841	19.998	-0.00119		-110.76	-1.2337	-109.27	-1.4537	-93.448	-2.167		120	40	39.08			23	-86.035	-121.53	35.495		-88.679	-2.503				23	14.483	-116.45	130.933
	14	17.449	-111.8	-2.3709	-113.53	-22.244	-115.26		16.611	-0.9059	-3.1274	-0.81646	-22.931	-0.73613		17.455	-0.75051	19.339	-0.22673	19.996	-0.00154		-111.82	-0.87904	-110.51	-1.027	-95.365	-1.6673							24	-88.679	-121.58	32.901		-91.182	-2.294				24	13.624	-116.82	130.444
	15	16.611	-112.7	-3.1274	-114.27	-22.931	-115.88		15.649	-1.0203	-4.0026	-0.93399	-23.704	-0.81744		16.627	-0.8935	19.067	-0.30134	19.994	-0.00287		-112.78	-0.86487	-111.63	-1.0087	-97.087	-1.6245							25	-91.182	-121.62	30.438		-93.476	-2.087				25	12.705	-117.15	129.855
	16	15.649	-113.5	-4.0026	-114.91	-23.704	-116.43		14.567	-1.1423	-4.9821	-1.0197	-24.567	-0.90971		15.668	-1.0246	18.737	-0.35925	19.991	-0.00369		-113.55	-0.67082	-112.52	-0.77727	-98.573	-1.3466							26	-93.476	-121.66	28.184		-95.563	-1.959				26	11.727	-117.44	129.167
	17	14.567	-114.22	-4.9821	-115.46	-24.567	-116.9		13.364	-1.2643	-6.05	-1.1161	-25.523	-1.002		14.584	-1.1446	18.337	-0.43642	19.986	-0.00585		-114.22	-0.63814	-113.3	-0.73757	-99.845	-1.2587							27	-95.563	-121.7	26.137		-97.522	-1.824				27	10.688	-117.68	128.368
	18	13.364	-114.84	-6.05	-115.98	-25.523	-117.28		12.043	-1.3438	-7.2142	-1.2124	-26.554	-1.0553		13.377	-1.2697	17.866	-0.50468	19.98	-0.0075		-114.8	-0.52992	-113.97	-0.60914	-101.02	-1.0985							28	-97.522	-121.73	24.208		-99.346	-1.664				28	9.6112	-117.91	127.521
	19	12.043	-115.38	-7.2142	-116.44	-26.554	-117.6		10.649	-1.4434	-8.4748	-1.3088	-27.647	-1.1296		12.069	-1.3395	17.327	-0.57377	19.971	-0.00916		-115.32	-0.51557	-114.56	-0.592	-102.04	-0.93842							29	-99.346	-121.76	22.414		-101.01	-1.53				29	8.5011	-118.13	126.631
	20	10.649	-115.88	-8.4748	-116.84	-27.647	-117.91		9.1559	-1.5431	-9.8059	-1.3475	-28.813	-1.204		10.684	-1.4308	16.719	-0.64254	19.957	-0.01637		-115.81	-0.46458	-115.12	-0.53182	-103.03	-0.95205							30	-101.01	-121.78	20.77		-102.54	-1.45				30	7.3457	-118.33	125.676
	21	9.1559	-116.31	-9.8059	-117.2	-28.813	-118.17		7.563	-1.6427	-11.19	-1.4208	-30.049	-1.2359		9.2074	-1.5222	16.042	-0.71131	19.939	-0.02059		-116.25	-0.4136	-115.63	-0.47165	-103.94	-0.87212							31	-102.54	-121.8	19.26		-103.99	-1.33				31	6.1449	-118.5	124.645
	22	7.563	-116.67	-11.19	-117.53	-30.049	-118.39		5.9026	-1.6703	-12.648	-1.4942	-31.31	-1.2869		7.6396	-1.6136	15.296	-0.78008	19.916	-0.02481		-116.64	-0.36262	-116.07	-0.41147	-104.77	-0.79218							32	-103.99	-121.82	17.83		-105.32	-1.21				32	4.9033	-118.66	123.563
	23	5.9026	-117	-12.648	-117.81	-31.31	-118.61		4.1982	-1.7386	-14.178	-1.5675	-32.623	-1.3379		5.9827	-1.6442	14.483	-0.82878	19.889	-0.02903		-116.97	-0.34571	-116.45	-0.39184	-105.53	-0.71224							33	-105.32	-121.84	16.52		-106.53	-1.16				33	3.6551	-118.82	122.475
	24	4.1982	-117.31	-14.178	-118.06	-32.623	-118.8		2.4254	-1.8069	-15.749	-1.5668	-33.986	-1.3889		4.3061	-1.709	13.624	-0.88876	19.858	-0.03936		-117.3	-0.30967	-116.82	-0.34941	-106.2	-0.6881							34	-106.53	-121.85	15.32		-107.69	-1.1				34	2.3767	-118.96	121.337
	25	2.4254	-117.58	-15.749	-118.28	-33.986	-118.97		0.58437	-1.8752	-17.338	-1.6106	-35.349	-1.3609		2.5648	-1.7737	12.705	-0.94874	19.815	-0.04602		-117.59	-0.27363	-117.15	-0.30699	-106.86	-0.6305							35	-107.69	-121.87	14.18		-108.79	-1.03				35	1.0681	-119.09	120.158
	26	0.58437	-117.81	-17.338	-118.5	-35.349	-119.14		-1.2695	-1.8695	-18.97	-1.6543	-36.719	-1.3796		0.75866	-1.8385	11.727	-1.0087	19.766	-0.05269		-117.85	-0.23759	-117.44	-0.26456	-107.46	-0.57291							36	-108.79	-121.88	13.09		-109.82	-0.96				36	-0.27083	-119.21	118.939
	27	-1.2695	-118.04	-18.97	-118.69	-36.719	-119.3		-3.1595	-1.9104	-20.646	-1.698	-38.109	-1.3984		-1.1122	-1.9032	10.688	-1.0687	19.709	-0.05935		-118.07	-0.20155	-117.68	-0.22214	-108.01	-0.51531							37	-109.82	-121.89	12.07		-110.78	-0.87				37	-1.6075	-119.33	117.722
	28	-3.1595	-118.25	-20.646	-118.86	-38.109	-119.45		-5.0904	-1.9513	-22.339	-1.6812	-39.516	-1.4172		-3.0039	-1.8808	9.6112	-1.0874	19.647	-0.06602		-118.27	-0.21047	-117.91	-0.23344	-108.49	-0.45771							38	-110.78	-121.9	11.12		-111.65	-0.81				38	-2.9425	-119.44	116.498
	29	-5.0904	-118.44	-22.339	-119.01	-39.516	-119.58		-7.0429	-1.923	-24.03	-1.7007	-40.943	-1.4359		-4.9015	-1.9144	8.5011	-1.1327	19.576	-0.08133		-118.47	-0.19048	-118.13	-0.21005	-108.93	-0.46302							39	-111.65	-121.91	10.26		-112.46	-0.73				39	-4.2889	-119.55	115.261
	30	-7.0429	-118.61	-24.03	-119.16	-40.943	-119.71		-8.9698	-1.931	-25.74	-1.7202	-42.388	-1.4547		-6.8327	-1.948	7.3457	-1.1781	19.49	-0.09131		-118.66	-0.1705	-118.33	-0.18666	-109.38	-0.42956							40	-112.46	-121.92	9.46		-113.19	-0.7				40	-5.6465	-119.66	114.013
	31	-8.9698	-118.78	-25.74	-119.3	-42.388	-119.82		-10.905	-1.9389	-27.47	-1.7397	-43.85	-1.4243		-8.7976	-1.9817	6.1449	-1.2234	19.394	-0.1013		-118.82	-0.15052	-118.5	-0.16327	-109.79	-0.39611							41	-113.19	-121.93	8.74		-113.89	-0.67				41	-7.0155	-119.76	112.745
	32	-10.905	-118.95	-27.47	-119.42	-43.85	-119.93		-12.848	-1.9468	-29.193	-1.6998	-45.276	-1.4286		-10.792	-1.9592	4.9033	-1.2331	19.287	-0.11128		-118.96	-0.15069	-118.66	-0.16426	-110.17	-0.36266							42	-113.89	-121.94	8.05		-114.56	-0.62				42	-8.3958	-119.85	111.454
	33	-12.848	-119.1	-29.193	-119.54	-45.276	-120.03		-14.798	-1.9548	-30.891	-1.6956	-46.707	-1.4329		-12.756	-1.9686	3.6551	-1.2633	19.171	-0.12126		-119.1	-0.13939	-118.82	-0.1512	-110.52	-0.3292							43	-114.56	-121.95	7.39		-115.18	-0.56				43	-9.7874	-119.93	110.143
	34	-14.798	-119.24	-30.891	-119.66	-46.707	-120.13		-16.757	-1.9627	-32.584	-1.6914	-48.142	-1.4373		-14.729	-1.978	2.3767	-1.2935	19.043	-0.13864		-119.24	-0.12809	-118.96	-0.13813	-110.84	-0.3323							44	-115.18	-121.95	6.77		-115.74	-0.51				44	-11.19	-120.01	108.82
	35	-16.757	-119.37	-32.584	-119.77	-48.142	-120.22		-18.724	-1.9707	-34.274	-1.6871	-49.582	-1.4416		-16.712	-1.9875	1.0681	-1.3238	18.898	-0.15135		-119.36	-0.1168	-119.09	-0.12507	-111.16	-0.31232							45	-115.74	-121.96	6.22		-116.25	-0.45				45	-12.605	-120.09	107.485
	36	-18.724	-119.49	-34.274	-119.88	-49.582	-120.3		-20.694	-1.9286	-35.959	-1.6829	-51.025	-1.4459		-18.704	-1.9969	-0.27083	-1.354	18.74	-0.16406		-119.47	-0.1055	-119.21	-0.11201	-111.46	-0.29233							46	-116.25	-121.96	5.71		-116.7	-0.39				46	-13.998	-120.16	106.162
	37	-20.694	-119.6	-35.959	-119.97	-51.025	-120.38		-22.619	-1.923	-37.639	-1.6786	-52.474	-1.4503		-20.672	-1.9438	-1.6075	-1.3294	18.57	-0.17677		-119.58	-0.11097	-119.33	-0.11919	-111.74	-0.27235							47	-116.7	-121.97	5.27		-117.09	-0.4				47	-15.384	-120.23	104.846
	38	-22.619	-119.71	-37.639	-120.06	-52.474	-120.44		-24.54	-1.9174	-39.316	-1.6744	-53.91	-1.4023		-22.609	-1.9313	-2.9425	-1.3407	18.387	-0.18948		-119.69	-0.10557	-119.44	-0.11311	-112.01	-0.25237							48	-117.09	-121.97	4.88		-117.49	-0.39				48	-16.772	-120.3	103.528
	39	-24.54	-119.82	-39.316	-120.15	-53.91	-120.51		-26.454	-1.9119	-40.988	-1.6702	-55.307	-1.3925		-24.534	-1.9187	-4.2889	-1.352	18.189	-0.20636		-119.79	-0.10018	-119.55	-0.10704	-112.26	-0.25995							49	-117.49	-121.97	4.48		-117.88	-0.35				49	-18.163	-120.36	102.197
	40	-26.454	-119.92	-40.988	-120.23	-55.307	-120.57		-28.363	-1.9063	-42.639	-1.6295	-56.695	-1.3826		-26.447	-1.9062	-5.6465	-1.3633	17.976	-0.22055		-119.89	-0.09479	-119.66	-0.10096	-112.51	-0.24974							50	-117.88	-121.98	4.1		-118.23	-0.32				50	-19.556	-120.42	100.864
	41	-28.363	-120.01	-42.639	-120.3	-56.695	-120.63		-30.267	-1.9007	-44.262	-1.6171	-58.072	-1.3727		-28.347	-1.8936	-7.0155	-1.3746	17.748	-0.23474		-119.98	-0.08939	-119.76	-0.09488	-112.76	-0.23953							51	-118.23	-121.98	3.75		-118.55	-0.29				51	-20.951	-120.48	99.529
	42	-30.267	-120.09	-44.262	-120.38	-58.072	-120.69		-32.165	-1.8952	-45.873	-1.6048	-59.44	-1.3629		-30.234	-1.881	-8.3958	-1.3859	17.506	-0.24893		-120.07	-0.084	-119.85	-0.0888	-112.99	-0.22933							52	-118.55	-121.98	3.43		-118.84	-0.26				52	-22.349	-120.53	98.181
	43	-32.165	-120.16	-45.873	-120.45	-59.44	-120.74		-34.057	-1.8896	-47.472	-1.5925	-60.798	-1.353		-32.109	-1.8685	-9.7874	-1.3973	17.25	-0.26312		-120.15	-0.07861	-119.93	-0.08272	-113.22	-0.21912							53	-118.84	-121.98	3.14		-119.1	-0.22				53	-23.749	-120.58	96.831
	44	-34.057	-120.23	-47.472	-120.51	-60.798	-120.79		-35.899	-1.8282	-49.058	-1.5801	-62.146	-1.3432		-33.971	-1.8559	-11.19	-1.4086	16.98	-0.27731		-120.22	-0.07321	-120.01	-0.07664	-113.43	-0.20891							54	-119.1	-121.99	2.89		-119.32	-0.22				54	-25.151	-120.62	95.469
	45	-35.899	-120.3	-49.058	-120.58	-62.146	-120.83		-37.718	-1.8102	-50.632	-1.5678	-63.468	-1.3034		-35.821	-1.8433	-12.605	-1.4199	16.696	-0.29149		-120.29	-0.06782	-120.09	-0.07056	-113.63	-0.1987							55	-119.32	-121.99	2.67		-119.54	-0.22				55	-26.522	-120.66	94.138
	46	-37.718	-120.37	-50.632	-120.63	-63.468	-120.88		-39.519	-1.7922	-52.194	-1.5554	-64.763	-1.286		-37.638	-1.7984	-13.998	-1.3847	16.397	-0.30568		-120.36	-0.07041	-120.16	-0.07407	-113.83	-0.18849							56	-119.54	-121.99	2.45		-119.76	-0.2				56	-27.879	-120.71	92.831
	47	-39.519	-120.44	-52.194	-120.68	-64.763	-120.92		-41.302	-1.7742	-53.743	-1.5431	-66.04	-1.2686		-39.427	-1.7795	-15.384	-1.387	16.084	-0.31987		-120.43	-0.06657	-120.23	-0.06983	-114.01	-0.17828							57	-119.76	-121.99	2.23		-119.96	-0.19				57	-29.229	-120.75	91.521
	48	-41.302	-120.5	-53.743	-120.73	-66.04	-120.96		-43.067	-1.7562	-55.263	-1.4955	-67.3	-1.2512		-41.197	-1.7606	-16.772	-1.3894	15.757	-0.33406		-120.5	-0.06274	-120.3	-0.0656	-114.18	-0.16807							58	-119.96	-121.99	2.03		-120.15	-0.16				58	-30.574	-120.79	90.216
	49	-43.067	-120.55	-55.263	-120.78	-67.3	-121		-44.815	-1.7383	-56.749	-1.4753	-68.542	-1.2337		-42.948	-1.7417	-18.163	-1.3918	15.419	-0.34249		-120.56	-0.0589	-120.36	-0.06136	-114.36	-0.17355							59	-120.15	-121.99	1.84		-120.31	-0.14				59	-31.912	-120.83	88.918
	50	-44.815	-120.61	-56.749	-120.83	-68.542	-121.04		-46.544	-1.7203	-58.214	-1.4552	-69.767	-1.2163		-44.681	-1.7229	-19.556	-1.3942	15.07	-0.35563		-120.62	-0.05507	-120.42	-0.05712	-114.53	-0.16621							60	-120.31	-121.99	1.68		-120.45	-0.13				60	-33.244	-120.87	87.626
	51	-46.544	-120.65	-58.214	-120.87	-69.767	-121.07		-48.238	-1.6754	-59.659	-1.435	-70.975	-1.1989		-46.394	-1.704	-20.951	-1.3966	14.708	-0.36876		-120.67	-0.05123	-120.48	-0.05288	-114.69	-0.15886							61	-120.45	-121.99	1.54		-120.58	-0.13				61	-34.57	-120.9	86.33
	52	-48.238	-120.7	-59.659	-120.91	-70.975	-121.1		-49.901	-1.6511	-61.084	-1.4148	-72.152	-1.1651		-48.089	-1.6851	-22.349	-1.3989	14.333	-0.3819		-120.72	-0.0474	-120.53	-0.04865	-114.84	-0.15151							62	-120.58	-121.99	1.41		-120.71	-0.14				62	-35.889	-120.93	85.041
	53	-49.901	-120.75	-61.084	-120.95	-72.152	-121.13		-51.54	-1.6269	-62.489	-1.3947	-73.307	-1.1438		-49.764	-1.6662	-23.749	-1.4013	13.944	-0.39504		-120.76	-0.04357	-120.58	-0.04441	-114.99	-0.14417							63	-120.71	-122	1.29		-120.85	-0.13				63	-37.203	-120.96	83.757
	54	-51.54	-120.8	-62.489	-120.99	-73.307	-121.17		-53.155	-1.6026	-63.873	-1.3745	-74.44	-1.1225		-51.421	-1.6473	-25.151	-1.4037	13.543	-0.40818		-120.8	-0.03973	-120.62	-0.04017	-115.13	-0.13682							64	-120.85	-122	1.15		-120.98	-0.11				64	-38.49	-120.99	82.5
	55	-53.155	-120.84	-63.873	-121.03	-74.44	-121.2		-54.746	-1.5784	-65.238	-1.3543	-75.552	-1.1012		-53.04	-1.598	-26.522	-1.3603	13.128	-0.42131		-120.85	-0.04442	-120.66	-0.04609	-115.27	-0.12947							65	-120.98	-122	1.02		-121.09	-0.12				65	-39.765	-121.02	81.255
	56	-54.746	-120.88	-65.238	-121.06	-75.552	-121.23		-56.312	-1.5542	-66.574	-1.3179	-76.642	-1.08		-54.625	-1.5732	-27.879	-1.354	12.7	-0.43445		-120.89	-0.04223	-120.71	-0.04377	-115.39	-0.12213							66	-121.09	-122	0.91		-121.21	-0.1				66	-41.029	-121.05	80.021
	57	-56.312	-120.92	-66.574	-121.09	-76.642	-121.26		-57.854	-1.5299	-67.88	-1.2941	-77.712	-1.0587		-56.186	-1.5485	-29.229	-1.3477	12.259	-0.44759		-120.93	-0.04005	-120.75	-0.04145	-115.51	-0.11478							67	-121.21	-122	0.79		-121.31	-0.09				67	-42.282	-121.08	78.798
	58	-57.854	-120.95	-67.88	-121.12	-77.712	-121.29		-59.367	-1.4953	-69.163	-1.2703	-78.76	-1.0374		-57.722	-1.5237	-30.574	-1.3414	11.805	-0.46073		-120.97	-0.03786	-120.79	-0.03914	-115.62	-0.10743							68	-121.31	-122	0.69		-121.4	-0.09				68	-43.524	-121.1	77.576
	59	-59.367	-120.99	-69.163	-121.15	-78.76	-121.31		-60.849	-1.4685	-70.421	-1.2466	-79.786	-1.0161		-59.233	-1.4989	-31.912	-1.3351	11.348	-0.46034		-121.01	-0.03568	-120.83	-0.03682	-115.74	-0.11749							69	-121.4	-122	0.6		-121.49	-0.07				69	-44.756	-121.13	76.374
	60	-60.849	-121.02	-70.421	-121.18	-79.786	-121.34		-62.304	-1.4417	-71.656	-1.2228	-80.792	-0.99483		-60.72	-1.4741	-33.244	-1.3288	10.882	-0.47111		-121.04	-0.0335	-120.87	-0.03451	-115.85	-0.1132							70	-121.49	-122.01	0.52		-121.56	-0.07				70	-45.977	-121.15	75.173
	61	-62.304	-121.06	-71.656	-121.21	-80.792	-121.36		-63.732	-1.415	-72.867	-1.199	-81.776	-0.97355		-62.182	-1.4493	-34.57	-1.3226	10.406	-0.48187		-121.08	-0.03131	-120.9	-0.03219	-115.96	-0.10891							71	-121.56	-122.02	0.46		-121.63	-0.06				71	-47.188	-121.17	73.982
	62	-63.732	-121.09	-72.867	-121.24	-81.776	-121.38		-65.134	-1.3882	-74.054	-1.1752	-82.739	-0.95227		-63.619	-1.4246	-35.889	-1.3163	9.9183	-0.49264		-121.11	-0.02913	-120.93	-0.02987	-116.07	-0.10462							72	-121.63	-122.04	0.41		-121.69	-0.05				72	-48.388	-121.19	72.802
	63	-65.134	-121.12	-74.054	-121.26	-82.739	-121.41		-66.508	-1.3614	-75.217	-1.1514	-83.681	-0.93098		-65.031	-1.3998	-37.203	-1.31	9.4203	-0.5034		-121.13	-0.02695	-120.96	-0.02756	-116.17	-0.10033							73	-121.69	-122.06	0.37		-121.74	-0.05				73	-49.567	-121.22	71.653
	64	-66.508	-121.15	-75.217	-121.29	-83.681	-121.43		-67.856	-1.3346	-76.355	-1.1235	-84.601	-0.9097		-66.41	-1.3636	-38.49	-1.28	8.9115	-0.51416		-121.16	-0.02949	-120.99	-0.03072	-116.27	-0.09604							74	-121.74	-122.07	0.33		-121.79	-0.03				74	-50.733	-121.24	70.507
	65	-67.856	-121.17	-76.355	-121.31	-84.601	-121.45		-69.178	-1.3094	-77.466	-1.0988	-85.507	-0.90467		-67.761	-1.3366	-39.765	-1.2693	8.3919	-0.52493		-121.19	-0.02821	-121.02	-0.02943	-116.37	-0.09175							75	-121.79	-122.08	0.29		-121.82	-0.02				75	-51.886	-121.26	69.374
	66	-69.178	-121.2	-77.466	-121.33	-85.507	-121.47		-70.474	-1.283	-78.552	-1.0741	-86.402	-0.88566		-69.084	-1.3096	-41.029	-1.2586	7.8616	-0.53569		-121.22	-0.02694	-121.05	-0.02813	-116.45	-0.08745							76	-121.82	-122.08	0.26		-121.84	0				76	-53.026	-121.28	68.254
	67	-70.474	-121.23	-78.552	-121.35	-86.402	-121.49		-71.744	-1.2566	-79.614	-1.0494	-87.278	-0.86665		-70.38	-1.2826	-42.282	-1.2479	7.3206	-0.54646		-121.25	-0.02566	-121.08	-0.02684	-116.54	-0.08316							77	-121.84	-122.08	0.24		-121.84	-0.01				77	-54.154	-121.3	67.146
	68	-71.744	-121.25	-79.614	-121.38	-87.278	-121.51		-72.987	-1.2302	-80.651	-1.0247	-88.135	-0.84764		-71.649	-1.2557	-43.524	-1.2372	6.769	-0.54243		-121.27	-0.02439	-121.1	-0.02555	-116.62	-0.08732							78	-121.84	-122.08	0.24		-121.85	-0.01				78	-55.269	-121.32	66.051
	69	-72.987	-121.28	-80.651	-121.4	-88.135	-121.52		-74.204	-1.2038	-81.663	-0.99997	-88.973	-0.82863		-72.891	-1.2287	-44.756	-1.2265	6.2227	-0.55019		-121.29	-0.02311	-121.13	-0.02425	-116.71	-0.08475							79	-121.85	-122.08	0.23		-121.86	0				79	-56.371	-121.33	64.959
	70	-74.204	-121.3	-81.663	-121.42	-88.973	-121.54		-75.395	-1.1774	-82.651	-0.97527	-89.792	-0.80962		-74.106	-1.2017	-45.977	-1.2158	5.6686	-0.55794		-121.32	-0.02184	-121.15	-0.02296	-116.79	-0.08218							80	-121.86	-122.07	0.21		-121.86	-0.01				80	-57.46	-121.35	63.89
	71	-75.395	-121.33	-82.651	-121.43	-89.792	-121.56		-76.559	-1.151	-83.614	-0.95057	-90.593	-0.79061		-75.295	-1.1747	-47.188	-1.2051	5.1068	-0.5657		-121.34	-0.02056	-121.17	-0.02166	-116.87	-0.07961							81	-121.86	-122.07	0.21		-121.87	-0.01				81	-58.537	-121.37	62.833
	72	-76.559	-121.35	-83.614	-121.45	-90.593	-121.57		-77.697	-1.1246	-84.562	-0.94771	-91.374	-0.7716		-76.456	-1.1478	-48.388	-1.1944	4.5372	-0.57345		-121.36	-0.01929	-121.19	-0.02037	-116.95	-0.07704							82	-121.87	-122.07	0.2		-121.88	0				82	-59.597	-121.38	61.783
	73	-77.697	-121.37	-84.562	-121.47	-91.374	-121.59		-78.808	-1.0982	-85.5	-0.92786	-92.136	-0.75259		-77.593	-1.1242	-49.567	-1.1724	3.9599	-0.5812		-121.38	-0.02052	-121.22	-0.02184	-117.03	-0.07447							83	-121.88	-122.06	0.18		-121.88	-0.01				83	-60.643	-121.4	60.757
	74	-78.808	-121.39	-85.5	-121.49	-92.136	-121.6		-79.893	-1.0718	-86.418	-0.90801	-92.879	-0.73358		-78.704	-1.0978	-50.733	-1.1596	3.3748	-0.58896		-121.4	-0.01973	-121.24	-0.02105	-117.1	-0.0719							84	-121.88	-122.06	0.18		-121.89	-0.01				84	-61.676	-121.42	59.744
	75	-79.893	-121.42	-86.418	-121.5	-92.879	-121.62		-80.952	-1.0455	-87.316	-0.88817	-93.603	-0.71457		-79.788	-1.0715	-51.886	-1.1468	2.782	-0.59671		-121.42	-0.01893	-121.26	-0.02026	-117.17	-0.06933							85	-121.89	-122.06	0.17		-121.9	-0.01				85	-62.696	-121.43	58.734
	76	-80.952	-121.43	-87.316	-121.52	-93.603	-121.63		-81.984	-1.0191	-88.194	-0.86832	-94.308	-0.69556		-80.847	-1.0452	-53.026	-1.134	2.1814	-0.60447		-121.44	-0.01813	-121.28	-0.01948	-117.24	-0.06676							86	-121.9	-122.05	0.15		-121.91	0				86	-63.702	-121.45	57.748
	77	-81.984	-121.45	-88.194	-121.54	-94.308	-121.64		-82.99	-0.99267	-89.053	-0.84847	-94.994	-0.67655		-81.879	-1.0189	-54.154	-1.1213	1.5731	-0.61222		-121.45	-0.01734	-121.3	-0.01869	-117.3	-0.06418							87	-121.91	-122.05	0.14		-121.91	-0.01				87	-64.695	-121.46	56.765
	78	-82.99	-121.47	-89.053	-121.55	-94.994	-121.65		-83.97	-0.96628	-89.891	-0.82862	-95.661	-0.65754		-82.884	-0.99252	-55.269	-1.1085	0.96204	-0.59791		-121.47	-0.01654	-121.32	-0.0179	-117.37	-0.06809							88	-121.91	-122.04	0.13		-121.92	-0.01				88	-65.674	-121.48	55.806
	79	-83.97	-121.49	-89.891	-121.57	-95.661	-121.66		-84.923	-0.93989	-90.71	-0.80877	-96.333	-0.66492		-83.864	-0.96619	-56.371	-1.0957	0.3624	-0.60136		-121.49	-0.01574	-121.33	-0.01712	-117.43	-0.06678							89	-121.92	-122.04	0.12		-121.93	0				89	-66.639	-121.49	54.851
	80	-84.923	-121.5	-90.71	-121.58	-96.333	-121.67		-85.878	-0.94646	-91.509	-0.78892	-96.99	-0.64933		-84.817	-0.93986	-57.46	-1.0829	-0.24068	-0.60481		-121.5	-0.01495	-121.35	-0.01633	-117.5	-0.06547							90	-121.93	-122.04	0.11		-121.93	0				90	-67.591	-121.5	53.909
	81	-85.878	-121.52	-91.509	-121.59	-96.99	-121.68		-86.813	-0.92414	-92.288	-0.76907	-97.632	-0.63375		-85.743	-0.91353	-58.537	-1.0669	-0.84721	-0.60826		-121.52	-0.01415	-121.37	-0.01719	-117.57	-0.06417							91	-121.93	-122.04	0.11		-121.93	0				91	-68.53	-121.52	52.99
	82	-86.813	-121.54	-92.288	-121.61	-97.632	-121.69		-87.726	-0.90181	-93.047	-0.74922	-98.258	-0.61816		-86.669	-0.92184	-59.597	-1.0534	-1.4572	-0.61171		-121.53	-0.01532	-121.38	-0.01677	-117.63	-0.06286							92	-121.93	-122.03	0.1		-121.93	-0.01				92	-69.455	-121.53	52.075
	83	-87.726	-121.55	-93.047	-121.62	-98.258	-121.7		-88.616	-0.87949	-93.786	-0.72938	-98.868	-0.60258		-87.581	-0.90207	-60.643	-1.0399	-2.0706	-0.61516		-121.55	-0.0149	-121.4	-0.01635	-117.69	-0.06155							93	-121.93	-122.03	0.1		-121.94	0				93	-70.367	-121.54	51.173
	84	-88.616	-121.57	-93.786	-121.63	-98.868	-121.71		-89.485	-0.85717	-94.506	-0.70953	-99.463	-0.58699		-88.473	-0.8823	-61.676	-1.0263	-2.6875	-0.61861		-121.56	-0.01448	-121.42	-0.01593	-117.75	-0.06024							94	-121.94	-122.03	0.09		-121.94	0				94	-71.265	-121.55	50.285
	85	-89.485	-121.58	-94.506	-121.65	-99.463	-121.72		-90.331	-0.83485	-95.205	-0.68968	-100.04	-0.57141		-89.346	-0.86253	-62.696	-1.0128	-3.3079	-0.62206		-121.58	-0.01405	-121.43	-0.01551	-117.81	-0.05894							95	-121.94	-122.03	0.09		-121.94	0				95	-72.149	-121.56	49.411
	86	-90.331	-121.6	-95.205	-121.66	-100.04	-121.73		-91.154	-0.81253	-95.885	-0.66983	-100.61	-0.55582		-90.198	-0.84276	-63.702	-0.99933	-3.9316	-0.62551		-121.59	-0.01363	-121.45	-0.01509	-117.87	-0.05763							96	-121.94	-122.03	0.09		-121.94	0				96	-73.02	-121.58	48.56
	87	-91.154	-121.61	-95.885	-121.67	-100.61	-121.74		-91.956	-0.79021	-96.545	-0.64998	-101.15	-0.54024		-91.031	-0.82299	-64.695	-0.98583	-4.5589	-0.62896		-121.6	-0.01321	-121.46	-0.01467	-117.93	-0.05632							97	-121.94	-122.03	0.09		-121.94	-0.01				97	-73.878	-121.59	47.712
	88	-91.956	-121.62	-96.545	-121.68	-101.15	-121.75		-92.735	-0.76789	-97.201	-0.66372	-101.69	-0.52465		-91.844	-0.80322	-65.674	-0.97232	-5.1896	-0.63241		-121.62	-0.01278	-121.48	-0.01425	-117.98	-0.05501							98	-121.94	-122.03	0.09		-121.95	0				98	-74.722	-121.6	46.878
	89	-92.735	-121.64	-97.201	-121.69	-101.69	-121.76		-93.492	-0.74557	-97.857	-0.64782	-102.2	-0.50907		-92.638	-0.78345	-66.639	-0.95881	-5.8237	-0.63586		-121.63	-0.01236	-121.49	-0.01382	-118.04	-0.0537							99	-121.95	-122.03	0.08		-121.95	0				99	-75.554	-121.61	46.056
	90	-93.492	-121.65	-97.857	-121.7	-102.2	-121.76		-94.226	-0.72324	-98.497	-0.63192	-102.7	-0.49348		-93.411	-0.76368	-67.591	-0.94531	-6.4613	-0.63932		-121.64	-0.01194	-121.5	-0.0134	-118.09	-0.0524							100	-121.95	-122.03	0.08		-121.95	0				100	-76.377	-121.62	45.243
	91	-94.226	-121.66	-98.497	-121.71	-102.7	-121.77		-94.938	-0.70092	-99.121	-0.61603	-103.19	-0.4779		-94.165	-0.74391	-68.53	-0.9318	-7.1023	-0.64277		-121.65	-0.01151	-121.52	-0.01298	-118.14	-0.05109							101	-121.95	-122.03	0.08		-121.95	0				101	-77.188	-121.63	44.442
	92	-94.938	-121.67	-99.121	-121.72	-103.19	-121.78		-95.628	-0.6786	-99.729	-0.60013	-103.67	-0.48804		-94.899	-0.72414	-69.455	-0.91829	-7.7468	-0.64622		-121.66	-0.01109	-121.53	-0.01256	-118.19	-0.04978							102	-121.95	-122.02	0.07		-121.95	0				102	-77.987	-121.64	43.653
	93	-95.628	-121.68	-99.729	-121.73	-103.67	-121.78		-96.295	-0.65628	-100.32	-0.58423	-104.16	-0.47601		-95.613	-0.70437	-70.367	-0.90479	-8.3948	-0.64967		-121.67	-0.01066	-121.54	-0.01214	-118.24	-0.04847							103	-121.95	-122.02	0.07		-121.95	-0.01				103	-78.772	-121.65	42.878
	94	-96.295	-121.69	-100.32	-121.74	-104.16	-121.79		-96.961	-0.67576	-100.9	-0.56833	-104.63	-0.46397		-96.308	-0.6846	-71.265	-0.89128	-9.0462	-0.65312		-121.69	-0.01024	-121.55	-0.01172	-118.29	-0.04717							104	-121.95	-122.02	0.07		-121.96	0				104	-79.545	-121.66	42.115
	95	-96.961	-121.7	-100.9	-121.75	-104.63	-121.8		-97.628	-0.65887	-101.46	-0.55244	-105.08	-0.45193		-96.983	-0.66483	-72.149	-0.87778	-9.701	-0.65657		-121.7	-0.00982	-121.56	-0.0113	-118.34	-0.04586							105	-121.96	-122.02	0.06		-121.96	0				105	-80.305	-121.67	41.365
	96	-97.628	-121.71	-101.46	-121.75	-105.08	-121.8		-98.278	-0.64198	-102	-0.53654	-105.53	-0.43989		-97.638	-0.64506	-73.02	-0.86427	-10.359	-0.66002		-121.7	-0.00939	-121.58	-0.01088	-118.38	-0.04455							106	-121.96	-122.02	0.06		-121.96	0				106	-81.052	-121.67	40.618
	97	-98.278	-121.72	-102	-121.76	-105.53	-121.81		-98.912	-0.62509	-102.53	-0.52064	-105.96	-0.42785		-98.273	-0.62529	-73.878	-0.85076	-11.021	-0.66347		-121.71	-0.00897	-121.59	-0.01045	-118.43	-0.04324							107	-121.96	-122.02	0.06		-121.96	0				107	-81.786	-121.68	39.894
	98	-98.912	-121.73	-102.53	-121.77	-105.96	-121.82		-99.529	-0.6082	-103.04	-0.50474	-106.39	-0.41582		-98.888	-0.60552	-74.722	-0.83726	-11.671	-0.6431		-121.72	-0.00855	-121.6	-0.01003	-118.47	-0.0458							108	-121.96	-122.02	0.06		-121.96	-0.01				108	-82.508	-121.69	39.182
	99	-99.529	-121.73	-103.04	-121.78	-106.39	-121.82		-100.13	-0.5913	-103.54	-0.48885	-106.79	-0.40378		-99.484	-0.58575	-75.554	-0.83025	-12.315	-0.64428		-121.73	-0.00812	-121.61	-0.01068	-118.52	-0.04486							109	-121.96	-122.02	0.06		-121.97	0				109	-83.216	-121.7	38.484
	100	-100.13	-121.74	-103.54	-121.78	-106.79	-121.83		-100.71	-0.57441	-104.02	-0.47295	-107.19	-0.39174		-100.1	-0.61048	-76.377	-0.81745	-12.959	-0.64545		-121.74	-0.00895	-121.62	-0.01038	-118.56	-0.04393							110	-121.97	-122.02	0.05		-121.97	0				110	-83.912	-121.71	37.798
	101	-100.71	-121.75	-104.02	-121.79	-107.19	-121.83		-101.28	-0.55752	-104.49	-0.45705	-107.58	-0.3797		-100.7	-0.59523	-77.188	-0.80466	-13.605	-0.64662		-121.75	-0.00865	-121.63	-0.01007	-118.6	-0.04299							111	-121.97	-122.02	0.05		-121.97	0				111	-84.595	-121.71	37.115
	102	-101.28	-121.76	-104.49	-121.8	-107.58	-121.84		-101.83	-0.54063	-104.94	-0.44115	-107.95	-0.36766		-101.29	-0.57998	-77.987	-0.79186	-14.253	-0.64779		-121.76	-0.00835	-121.64	-0.00977	-118.65	-0.04205							112	-121.97	-122.01	0.04		-121.97	0				112	-85.266	-121.72	36.454
	103	-101.83	-121.77	-104.94	-121.8	-107.95	-121.84		-102.36	-0.52374	-105.37	-0.42526	-108.31	-0.35563		-101.86	-0.56474	-78.772	-0.77907	-14.901	-0.64896		-121.77	-0.00805	-121.65	-0.00946	-118.69	-0.04111							113	-121.97	-122.01	0.04		-121.97	-0.01				113	-85.923	-121.73	35.807
	104	-102.36	-121.77	-105.37	-121.81	-108.31	-121.85		-102.87	-0.50684	-105.8	-0.4479	-108.66	-0.34359		-102.42	-0.54949	-79.545	-0.76627	-15.551	-0.65013		-121.77	-0.00776	-121.66	-0.00916	-118.73	-0.04018							114	-121.97	-122.01	0.04		-121.98	0				114	-86.568	-121.73	35.162
	105	-102.87	-121.78	-105.8	-121.81	-108.66	-121.85		-103.37	-0.48995	-106.25	-0.43654	-109	-0.3525		-102.96	-0.53424	-80.305	-0.75348	-16.201	-0.65131		-121.78	-0.00746	-121.67	-0.00885	-118.77	-0.03924							115	-121.98	-122.01	0.03		-121.98	0				115	-87.2	-121.74	34.54
	106	-103.37	-121.79	-106.25	-121.82	-109	-121.85		-103.85	-0.47306	-106.68	-0.42517	-109.35	-0.34354		-103.49	-0.51899	-81.052	-0.74068	-16.853	-0.65248		-121.79	-0.00716	-121.67	-0.00855	-118.81	-0.0383							116	-121.98	-122.01	0.03		-121.98	0				116	-87.819	-121.74	33.921
	107	-103.85	-121.79	-106.68	-121.83	-109.35	-121.86		-104.32	-0.45617	-107.1	-0.41381	-109.69	-0.33458		-104	-0.50374	-81.786	-0.72789	-17.506	-0.65365		-121.8	-0.00687	-121.68	-0.00824	-118.84	-0.03736							117	-121.98	-122.01	0.03		-121.98	0				117	-88.433	-121.75	33.317
	108	-104.32	-121.8	-107.1	-121.83	-109.69	-121.86		-104.77	-0.47366	-107.51	-0.40245	-110.02	-0.32562		-104.49	-0.4885	-82.508	-0.71509	-18.161	-0.65482		-121.8	-0.00657	-121.69	-0.00794	-118.88	-0.03642							118	-121.98	-122.01	0.03		-121.98	0				118	-89.049	-121.76	32.711
	109	-104.77	-121.8	-107.51	-121.84	-110.02	-121.87		-105.24	-0.46148	-107.9	-0.39108	-110.34	-0.31666		-104.97	-0.47325	-83.216	-0.7023	-18.816	-0.65599		-121.81	-0.00627	-121.7	-0.00764	-118.92	-0.03549							119	-121.98	-122.01	0.03		-121.98	0				119	-89.654	-121.76	32.106
	110	-105.24	-121.81	-107.9	-121.84	-110.34	-121.87		-105.69	-0.44929	-108.29	-0.37972	-110.65	-0.3077		-105.44	-0.458	-83.912	-0.6895	-19.473	-0.65716		-121.81	-0.00598	-121.71	-0.00733	-118.95	-0.03455							120	-121.98	-122.01	0.03		-121.98	0				120	-90.249	-121.77	31.521
	111	-105.69	-121.82	-108.29	-121.85	-110.65	-121.88		-106.14	-0.43711	-108.66	-0.36836	-110.96	-0.29874		-105.89	-0.44275	-84.595	-0.67671	-20.13	-0.65834		-121.82	-0.00568	-121.71	-0.00703	-118.99	-0.03361							121	-121.98	-122.01	0.03		-121.98	0				121	-90.833	-121.77	30.937
	112	-106.14	-121.82	-108.66	-121.85	-110.96	-121.88		-106.57	-0.42493	-109.02	-0.35699	-111.25	-0.28978		-106.33	-0.42751	-85.266	-0.66391	-20.789	-0.65951		-121.83	-0.00538	-121.72	-0.00672	-119.02	-0.03267							122	-121.98	-122.01	0.03		-121.98	0				122	-91.407	-121.78	30.373
	113	-106.57	-121.83	-109.02	-121.86	-111.25	-121.88		-106.99	-0.41275	-109.38	-0.34563	-111.54	-0.28082		-106.74	-0.41226	-85.923	-0.65112	-21.449	-0.66068		-121.83	-0.00509	-121.73	-0.00642	-119.05	-0.03174							123	-121.98	-122.01	0.03		-121.98	-0.01				123	-91.97	-121.79	29.82
	114	-106.99	-121.83	-109.38	-121.86	-111.54	-121.89		-107.39	-0.40056	-109.72	-0.33427	-111.81	-0.27186		-107.15	-0.39701	-86.568	-0.63832	-22.111	-0.66185		-121.84	-0.00479	-121.73	-0.00611	-119.08	-0.0308							124	-121.98	-122.01	0.03		-121.99	0				124	-92.523	-121.79	29.267
	115	-107.39	-121.84	-109.72	-121.87	-111.81	-121.89		-107.79	-0.38838	-110.04	-0.3229	-112.08	-0.2629		-107.54	-0.38176	-87.2	-0.62553	-22.773	-0.66302		-121.84	-0.00449	-121.74	-0.00581	-119.11	-0.02986							125	-121.99	-122.01	0.02		-121.99	0				125	-93.065	-121.8	28.735
	116	-107.79	-121.84	-110.04	-121.87	-112.08	-121.89		-108.17	-0.3762	-110.36	-0.31154	-112.34	-0.25394		-107.91	-0.36651	-87.819	-0.61273	-23.437	-0.66419		-121.85	-0.00419	-121.74	-0.00551	-119.14	-0.02892							126	-121.99	-122.01	0.02		-121.99	0				126	-93.597	-121.8	28.203
	117	-108.17	-121.85	-110.36	-121.87	-112.34	-121.9		-108.54	-0.36402	-110.67	-0.30018	-112.59	-0.24498		-108.27	-0.35127	-88.433	-0.62113	-24.099	-0.64275		-121.85	-0.0039	-121.75	-0.00638	-119.17	-0.03185							127	-121.99	-122.01	0.02		-121.99	0				127	-94.118	-121.81	27.692
	118	-108.54	-121.85	-110.67	-121.88	-112.59	-121.9		-108.9	-0.35184	-110.96	-0.28881	-112.83	-0.23602		-108.66	-0.38574	-89.049	-0.61062	-24.741	-0.64164		-121.85	-0.00491	-121.76	-0.0062	-119.2	-0.0313							128	-121.99	-122.01	0.02		-121.99	0				128	-94.629	-121.81	27.181
	119	-108.9	-121.86	-110.96	-121.88	-112.83	-121.9		-109.24	-0.33965	-111.24	-0.27745	-113.08	-0.25284		-109.04	-0.3755	-89.654	-0.60011	-25.382	-0.64052		-121.86	-0.00475	-121.76	-0.00602	-119.23	-0.03075							129	-121.99	-122	0.01		-121.99	0				129	-95.129	-121.81	26.681
	120	-109.24	-121.86	-111.24	-121.88	-113.08	-121.9		-109.58	-0.32747	-111.53	-0.29619	-113.33	-0.24738		-109.41	-0.36527	-90.249	-0.5896	-26.022	-0.6394		-121.86	-0.00459	-121.77	-0.00585	-119.26	-0.0302							130	-121.99	-122	0.01		-121.99	0				130	-95.619	-121.82	26.201
	121	-109.58	-121.86	-111.53	-121.89	-113.33	-121.91		-109.9	-0.31529	-111.82	-0.28837	-113.57	-0.24192		-109.77	-0.35503	-90.833	-0.57909	-26.661	-0.63829		-121.87	-0.00442	-121.77	-0.00567	-119.29	-0.02966							131	-121.99	-122	0.01		-121.99	0				131	-96.098	-121.82	25.722
	122	-109.9	-121.87	-111.82	-121.89	-113.57	-121.91		-110.21	-0.30311	-112.11	-0.28055	-113.81	-0.23647		-110.12	-0.3448	-91.407	-0.56857	-27.299	-0.63717		-121.87	-0.00426	-121.78	-0.00549	-119.32	-0.02911							132	-121.99	-122	0.01		-121.99	0				132	-96.567	-121.83	25.263
	123	-110.21	-121.87	-112.11	-121.89	-113.81	-121.91		-110.52	-0.31955	-112.38	-0.27273	-114.04	-0.23101		-110.46	-0.33456	-91.97	-0.55806	-27.936	-0.63605		-121.88	-0.00409	-121.79	-0.00531	-119.35	-0.02856							133	-121.99	-122	0.01		-121.99	0				133	-97.025	-121.83	24.805
	124	-110.52	-121.87	-112.38	-121.9	-114.04	-121.92		-110.84	-0.31099	-112.65	-0.26491	-114.27	-0.22555		-110.79	-0.32433	-92.523	-0.54755	-28.571	-0.63493		-121.88	-0.00393	-121.79	-0.00514	-119.38	-0.02802							134	-121.99	-122	0.01		-121.99	0				134	-97.473	-121.83	24.357
	125	-110.84	-121.88	-112.65	-121.9	-114.27	-121.92		-111.14	-0.30243	-112.91	-0.25709	-114.49	-0.2201		-111.11	-0.31409	-93.065	-0.53704	-29.205	-0.63382		-121.88	-0.00376	-121.8	-0.00496	-119.41	-0.02747							135	-121.99	-122	0.01		-121.99	0				135	-97.922	-121.84	23.918
	126	-111.14	-121.88	-112.91	-121.9	-114.49	-121.92		-111.44	-0.29387	-113.17	-0.24926	-114.71	-0.21464		-111.42	-0.30386	-93.597	-0.52653	-29.839	-0.6327		-121.89	-0.0036	-121.8	-0.00478	-119.44	-0.02692							136	-121.99	-122	0.01		-121.99	0				136	-98.372	-121.84	23.468
	127	-111.44	-121.89	-113.17	-121.91	-114.71	-121.92		-111.73	-0.28531	-113.41	-0.24144	-114.92	-0.20919		-111.72	-0.29362	-94.118	-0.51602	-30.471	-0.63158		-121.89	-0.00344	-121.81	-0.0046	-119.46	-0.02638							137	-121.99	-122	0.01		-121.99	0				137	-98.815	-121.84	23.025
	128	-111.73	-121.89	-113.41	-121.91	-114.92	-121.93		-112.01	-0.27675	-113.65	-0.23362	-115.13	-0.20373		-112.01	-0.28338	-94.629	-0.5055	-31.102	-0.63047		-121.9	-0.00327	-121.81	-0.00443	-119.49	-0.02583							138	-121.99	-122	0.01		-121.99	0				138	-99.25	-121.85	22.6
	129	-112.01	-121.89	-113.65	-121.91	-115.13	-121.93		-112.29	-0.26819	-113.88	-0.2258	-115.33	-0.19827		-112.28	-0.27315	-95.129	-0.49499	-31.732	-0.62935		-121.9	-0.00311	-121.81	-0.00425	-119.51	-0.02528							139	-121.99	-122	0.01		-121.99	-0.01				139	-99.676	-121.85	22.174
	130	-112.29	-121.9	-113.88	-121.91	-115.33	-121.93		-112.55	-0.25963	-114.1	-0.21798	-115.53	-0.19282		-112.55	-0.26291	-95.619	-0.48448	-32.361	-0.62823		-121.9	-0.00294	-121.82	-0.00407	-119.54	-0.02473							140	-121.99	-122	0.01		-122	0				140	-100.09	-121.86	21.77
	131	-112.55	-121.9	-114.1	-121.92	-115.53	-121.93		-112.81	-0.25107	-114.32	-0.21016	-115.72	-0.18736		-112.81	-0.25268	-96.098	-0.47397	-32.988	-0.62712		-121.9	-0.00278	-121.82	-0.0039	-119.56	-0.02419							141	-122	-122	0		-122	0				141	-100.51	-121.86	21.35
	132	-112.81	-121.9	-114.32	-121.92	-115.72	-121.93		-113.05	-0.24251	-114.52	-0.20234	-115.9	-0.1819		-113.06	-0.24244	-96.567	-0.46346	-33.615	-0.626		-121.91	-0.00261	-121.83	-0.00372	-119.59	-0.02364							142	-122	-122	0		-122	0				142	-100.91	-121.86	20.95
	133	-113.05	-121.9	-114.52	-121.92	-115.9	-121.94		-113.29	-0.23395	-114.72	-0.19451	-116.08	-0.17645		-113.3	-0.23221	-97.025	-0.45295	-34.24	-0.62488		-121.91	-0.00245	-121.83	-0.00354	-119.61	-0.02309							143	-122	-122	0		-122	0				143	-101.3	-121.86	20.56
	134	-113.29	-121.91	-114.72	-121.92	-116.08	-121.94		-113.52	-0.22539	-114.91	-0.18669	-116.25	-0.17099		-113.52	-0.22197	-97.473	-0.44243	-34.865	-0.62376		-121.91	-0.00228	-121.83	-0.00336	-119.63	-0.02255							144	-122	-122	0		-122	0				144	-101.69	-121.87	20.18
	135	-113.52	-121.91	-114.91	-121.93	-116.25	-121.94		-113.74	-0.21684	-115.09	-0.17887	-116.42	-0.16553		-113.74	-0.24461	-97.922	-0.45484	-35.488	-0.62265		-121.91	-0.00281	-121.84	-0.0039	-119.66	-0.022							145	-122	-122	0		-122	0				145	-102.07	-121.87	19.8
	136	-113.74	-121.91	-115.09	-121.93	-116.42	-121.94		-113.95	-0.20828	-115.28	-0.1931	-116.58	-0.16008		-113.98	-0.23803	-98.372	-0.44676	-36.11	-0.62153		-121.92	-0.00272	-121.84	-0.0038	-119.68	-0.02145							146	-122	-122	0		-122	0				146	-102.44	-121.87	19.43
	137	-113.95	-121.91	-115.28	-121.93	-116.58	-121.94		-114.17	-0.22693	-115.47	-0.18788	-116.74	-0.15462		-114.22	-0.23144	-98.815	-0.43867	-36.724	-0.60778		-121.92	-0.00263	-121.84	-0.00369	-119.7	-0.02315							147	-122	-122	0		-122	0				147	-102.8	-121.88	19.08
	138	-114.17	-121.92	-115.47	-121.93	-116.74	-121.95		-114.39	-0.222	-115.66	-0.18265	-116.89	-0.14916		-114.45	-0.22486	-99.25	-0.43059	-37.331	-0.60543		-121.92	-0.00254	-121.85	-0.00359	-119.72	-0.02282							148	-122	-122	0		-122	0				148	-103.15	-121.88	18.73
	139	-114.39	-121.92	-115.66	-121.93	-116.89	-121.95		-114.61	-0.21707	-115.84	-0.17742	-117.04	-0.14371		-114.67	-0.21828	-99.676	-0.42251	-37.935	-0.60309		-121.92	-0.00245	-121.85	-0.00349	-119.75	-0.02249							149	-122	-122	0		-122	0				149	-103.5	-121.88	18.38
	140	-114.61	-121.92	-115.84	-121.94	-117.04	-121.95		-114.82	-0.21214	-116.01	-0.1722	-117.18	-0.13825		-114.88	-0.21169	-100.09	-0.41442	-38.537	-0.60075		-121.93	-0.00237	-121.86	-0.00339	-119.77	-0.02216							150	-122	-122	0		-122	0				150	-103.83	-121.88	18.05
	141	-114.82	-121.92	-116.01	-121.94	-117.18	-121.95		-115.03	-0.20721	-116.18	-0.16697	-117.32	-0.1328		-115.09	-0.20511	-100.51	-0.40634	-39.137	-0.5984		-121.93	-0.00228	-121.86	-0.00329	-119.79	-0.02183							151	-122	-122	0		-122	0				151	-104.16	-121.89	17.73
	142	-115.03	-121.93	-116.18	-121.94	-117.32	-121.95		-115.24	-0.20227	-116.34	-0.16174	-117.45	-0.12734		-115.29	-0.19853	-100.91	-0.39826	-39.734	-0.59606		-121.93	-0.00219	-121.86	-0.00319	-119.81	-0.0215							152	-122	-122	0		-122	0				152	-104.49	-121.89	17.4
	143	-115.24	-121.93	-116.34	-121.94	-117.45	-121.95		-115.44	-0.19734	-116.5	-0.15651	-117.58	-0.14374		-115.49	-0.19195	-101.3	-0.39018	-40.329	-0.59372		-121.93	-0.0021	-121.86	-0.00308	-119.83	-0.02117							153	-122	-122	0		-122	0				153	-104.81	-121.89	17.08
	144	-115.44	-121.93	-116.5	-121.94	-117.58	-121.96		-115.63	-0.19241	-116.66	-0.15129	-117.73	-0.14002		-115.68	-0.18536	-101.69	-0.38209	-40.921	-0.59138		-121.94	-0.00201	-121.87	-0.00298	-119.85	-0.02085							154	-122	-122	0		-122	0				154	-105.14	-121.89	16.75
	145	-115.63	-121.93	-116.66	-121.95	-117.73	-121.96		-115.82	-0.18748	-116.81	-0.14606	-117.86	-0.1363		-115.86	-0.17878	-102.07	-0.37401	-41.512	-0.58903		-121.94	-0.00193	-121.87	-0.00288	-119.87	-0.02052							155	-122	-122	0		-122	0				155	-105.46	-121.9	16.44
	146	-115.82	-121.94	-116.81	-121.95	-117.86	-121.96		-116.01	-0.18255	-116.95	-0.14083	-118	-0.13258		-116.03	-0.1722	-102.44	-0.36593	-42.1	-0.58669		-121.94	-0.00184	-121.87	-0.00278	-119.9	-0.02019							156	-122	-122	0		-122	0				156	-105.77	-121.9	16.13
	147	-116.01	-121.94	-116.95	-121.95	-118	-121.96		-116.19	-0.17762	-117.09	-0.13561	-118.13	-0.12886		-116.2	-0.16561	-102.8	-0.35784	-42.685	-0.58435		-121.94	-0.00175	-121.88	-0.00268	-119.92	-0.01986							157	-122	-122	0		-122	0				157	-106.08	-121.9	15.82
	148	-116.19	-121.94	-117.09	-121.95	-118.13	-121.96		-116.36	-0.17269	-117.22	-0.13038	-118.26	-0.12514		-116.36	-0.15903	-103.15	-0.34976	-43.268	-0.58201		-121.94	-0.00166	-121.88	-0.00257	-119.93	-0.01953							158	-122	-122	0		-122	0				158	-106.38	-121.9	15.52
	149	-116.36	-121.94	-117.22	-121.95	-118.26	-121.96		-116.53	-0.16776	-117.35	-0.12515	-118.38	-0.12142		-116.52	-0.15245	-103.5	-0.34168	-43.849	-0.57966		-121.94	-0.00157	-121.88	-0.00247	-119.95	-0.0192							159	-122	-122	0		-122	0				159	-106.68	-121.9	15.22
	150	-116.53	-121.94	-117.35	-121.95	-118.38	-121.96		-116.7	-0.16283	-117.47	-0.11993	-118.5	-0.1177		-116.67	-0.14586	-103.83	-0.33359	-44.428	-0.57732		-121.95	-0.00149	-121.88	-0.00237	-119.97	-0.01887							160	-122	-122	0		-122	0				160	-106.97	-121.91	14.94
	151	-116.7	-121.95	-117.47	-121.95	-118.5	-121.97		-116.86	-0.1579	-117.59	-0.1147	-118.61	-0.11398		-116.81	-0.13928	-104.16	-0.32551	-45.004	-0.57498		-121.95	-0.0014	-121.89	-0.00227	-119.99	-0.01854							161	-122	-122	0		-122	0				161	-107.25	-121.91	14.66
	152	-116.86	-121.95	-117.59	-121.96	-118.61	-121.97		-117.01	-0.15297	-117.71	-0.1294	-118.73	-0.11026		-116.95	-0.1327	-104.49	-0.31743	-45.577	-0.57263		-121.95	-0.00131	-121.89	-0.00217	-120.01	-0.01821							162	-122	-122	0		-122	0				162	-107.53	-121.91	14.38
	153	-117.01	-121.95	-117.71	-121.96	-118.73	-121.97		-117.17	-0.14803	-117.84	-0.12652	-118.83	-0.10654		-117.08	-0.1489	-104.81	-0.32902	-46.149	-0.57029		-121.95	-0.00159	-121.89	-0.00247	-120.03	-0.01788							163	-122	-122	0		-122	0				163	-107.8	-121.91	14.11
	154	-117.17	-121.95	-117.84	-121.96	-118.83	-121.97		-117.31	-0.1431	-117.96	-0.12364	-118.94	-0.10282		-117.23	-0.14482	-105.14	-0.32298	-46.718	-0.56795		-121.95	-0.00154	-121.89	-0.00241	-120.05	-0.01755							164	-122	-122	0		-122	0				164	-108.07	-121.91	13.84
	155	-117.31	-121.95	-117.96	-121.96	-118.94	-121.97		-117.45	-0.13817	-118.09	-0.12076	-119.04	-0.0991		-117.37	-0.14075	-105.46	-0.31695	-47.285	-0.56561		-121.95	-0.00149	-121.9	-0.00235	-120.06	-0.01722							165	-122	-122	0		-122	0				165	-108.33	-121.92	13.59
	156	-117.45	-121.95	-118.09	-121.96	-119.04	-121.97		-117.59	-0.13324	-118.2	-0.11787	-119.14	-0.09538		-117.51	-0.13668	-105.77	-0.31092	-47.849	-0.56326		-121.95	-0.00144	-121.9	-0.00229	-120.08	-0.01689							166	-122	-122	0		-122	0				166	-108.58	-121.92	13.34
	157	-117.59	-121.95	-118.2	-121.96	-119.14	-121.97		-117.72	-0.12831	-118.32	-0.11499	-119.23	-0.09166		-117.64	-0.1326	-106.08	-0.30489	-48.406	-0.55488		-121.96	-0.0014	-121.9	-0.00223	-120.1	-0.0178							167	-122	-122	0		-122	0				167	-108.83	-121.92	13.09
	158	-117.72	-121.96	-118.32	-121.96	-119.23	-121.97		-117.84	-0.12338	-118.43	-0.11211	-119.32	-0.08794		-117.77	-0.12853	-106.38	-0.29886	-48.959	-0.55198		-121.96	-0.00135	-121.9	-0.00217	-120.12	-0.01758							168	-122	-122	0		-122	0				168	-109.07	-121.92	12.85
	159	-117.84	-121.96	-118.43	-121.96	-119.32	-121.97		-117.96	-0.11845	-118.55	-0.10923	-119.41	-0.08422		-117.9	-0.12446	-106.68	-0.29283	-49.51	-0.54907		-121.96	-0.0013	-121.9	-0.00211	-120.13	-0.01737							169	-122	-122	0		-122	0				169	-109.3	-121.92	12.62
	160	-117.96	-121.96	-118.55	-121.97	-119.41	-121.97		-118.08	-0.11352	-118.65	-0.10634	-119.49	-0.0805		-118.02	-0.12038	-106.97	-0.28679	-50.057	-0.54617		-121.96	-0.00125	-121.91	-0.00205	-120.15	-0.01716							170	-122	-122	0		-122	0				170	-109.53	-121.92	12.39
	161	-118.08	-121.96	-118.65	-121.97	-119.49	-121.98		-118.19	-0.10859	-118.76	-0.10346	-119.57	-0.07679		-118.14	-0.11631	-107.25	-0.28076	-50.602	-0.54326		-121.96	-0.0012	-121.91	-0.00199	-120.17	-0.01694							171	-122	-122	0		-122	0				171	-109.78	-121.93	12.15
	162	-118.19	-121.96	-118.76	-121.97	-119.57	-121.98		-118.31	-0.13562	-118.86	-0.10058	-119.64	-0.07307		-118.26	-0.11223	-107.53	-0.27473	-51.144	-0.54036		-121.96	-0.00116	-121.91	-0.00193	-120.18	-0.01673							172	-122	-122	0		-122	-0.03				172	-110.02	-121.93	11.91
	163	-118.31	-121.98	-118.86	-121.97	-119.64	-121.98		-118.44	-0.13319	-118.96	-0.097698	-119.71	-0.06935		-118.37	-0.10816	-107.8	-0.2687	-51.683	-0.53745		-121.96	-0.00111	-121.91	-0.00187	-120.2	-0.01651							173	-122	-122	0		-122.03	-0.03				173	-110.26	-121.93	11.67
	164	-118.44	-122.06	-118.96	-121.97	-119.71	-121.98		-118.57	-0.13075	-119.06	-0.094816	-119.78	-0.06563		-118.47	-0.10409	-108.07	-0.26267	-52.219	-0.53455		-121.96	-0.00106	-121.91	-0.00181	-120.22	-0.0163							174	-122.03	-122.07	0.04		-122.06	-0.03				174	-110.49	-121.93	11.44
	165	-118.57	-122.14	-119.06	-121.97	-119.78	-121.98		-118.7	-0.12832	-119.15	-0.091934	-119.85	-0.06191		-118.57	-0.10001	-108.33	-0.25664	-52.752	-0.53164		-121.97	-0.00101	-121.92	-0.00175	-120.23	-0.01608							175	-122.06	-122.14	0.08		-122.09	-0.04				175	-110.72	-121.93	11.21
	166	-118.7	-122.23	-119.15	-121.97	-119.85	-121.98		-118.83	-0.12588	-119.24	-0.089052	-119.91	-0.05819		-118.67	-0.09594	-108.58	-0.2506	-53.282	-0.52874		-121.97	-0.00097	-121.92	-0.00169	-120.25	-0.01587							176	-122.09	-122.21	0.12		-122.13	-0.03				176	-110.95	-121.93	10.98
	167	-118.83	-122.33	-119.24	-121.97	-119.91	-121.98		-118.96	-0.12345	-119.33	-0.08617	-119.98	-0.10012		-118.77	-0.09187	-108.83	-0.24457	-53.809	-0.52583		-121.97	-0.00092	-121.92	-0.00163	-120.27	-0.01566							177	-122.13	-122.27	0.14		-122.16	-0.03				177	-111.18	-121.94	10.76
	168	-118.96	-122.43	-119.33	-121.97	-119.98	-122.05		-119.08	-0.12102	-119.41	-0.083287	-120.08	-0.10005		-118.86	-0.08779	-109.07	-0.23854	-54.334	-0.52293		-121.97	-0.00087	-121.92	-0.00157	-120.28	-0.01544							178	-122.16	-122.34	0.18		-122.19	-0.03				178	-111.4	-121.94	10.54
	169	-119.08	-122.53	-119.41	-121.97	-120.08	-122.23		-119.2	-0.11858	-119.49	-0.080405	-120.18	-0.09999		-118.94	-0.08372	-109.3	-0.23251	-54.855	-0.52002		-121.97	-0.00082	-121.92	-0.00151	-120.3	-0.01523							179	-122.19	-122.41	0.22		-122.22	-0.03				179	-111.61	-121.94	10.33
	170	-119.2	-122.64	-119.49	-121.98	-120.18	-122.42		-119.31	-0.11615	-119.57	-0.077523	-120.28	-0.09993		-119.02	-0.07964	-109.53	-0.22648	-55.374	-0.51712		-121.97	-0.00077	-121.92	-0.00145	-120.31	-0.01501							180	-122.22	-122.48	0.26		-122.25	-0.03				180	-111.83	-121.94	10.11
	171	-119.31	-122.76	-119.57	-121.98	-120.28	-122.63		-119.43	-0.11372	-119.65	-0.074641	-120.38	-0.09987		-119.1	-0.09618	-109.78	-0.24406	-55.89	-0.51421		-121.98	-0.06289	-121.93	-0.00169	-120.33	-0.0148							181	-122.25	-122.55	0.3		-122.28	-0.03				181	-112.04	-121.94	9.9
	172	-119.43	-122.88	-119.65	-121.98	-120.38	-122.85		-119.54	-0.11128	-119.72	-0.071759	-120.48	-0.0998		-119.2	-0.09436	-110.02	-0.24045	-56.402	-0.51131		-122.05	-0.06963	-121.93	-0.00167	-120.34	-0.01458							182	-122.28	-122.61	0.33		-122.31	-0.03				182	-112.24	-121.94	9.7
	173	-119.54	-123.01	-119.72	-121.98	-120.48	-123.08		-119.65	-0.10885	-119.79	-0.068876	-120.58	-0.09974		-119.29	-0.09254	-110.26	-0.23684	-56.912	-0.5084		-122.12	-0.07637	-121.93	-0.00164	-120.36	-0.01437							183	-122.31	-122.68	0.37		-122.34	-0.03				183	-112.44	-121.94	9.5
	174	-119.65	-123.15	-119.79	-121.98	-120.58	-123.33		-119.76	-0.10641	-119.86	-0.065994	-120.68	-0.09968		-119.38	-0.09071	-110.49	-0.23323	-57.419	-0.5055		-122.2	-0.08311	-121.93	-0.00161	-120.37	-0.01415							184	-122.34	-122.75	0.41		-122.37	-0.15				184	-112.64	-121.95	9.31
	175	-119.76	-123.29	-119.86	-121.98	-120.68	-123.59		-119.86	-0.10398	-119.92	-0.063112	-120.78	-0.09961		-119.47	-0.08889	-110.72	-0.22963	-57.923	-0.50259		-122.29	-0.08985	-121.93	-0.00158	-120.38	-0.01394							185	-122.37	-122.82	0.45		-122.52	-0.2				185	-112.84	-121.95	9.11
	176	-119.86	-123.43	-119.92	-121.98	-120.78	-123.87		-119.97	-0.10155	-119.99	-0.06023	-120.88	-0.09955		-119.56	-0.08707	-110.95	-0.22602	-58.424	-0.49835		-122.38	-0.09659	-121.93	-0.00155	-120.4	-0.01462							186	-122.52	-123.16	0.64		-122.72	-0.21				186	-113.03	-121.95	8.92
	177	-119.97	-123.58	-119.99	-121.98	-120.88	-124.16		-120.07	-0.099113	-120.06	-0.08128	-120.98	-0.09949		-119.65	-0.08524	-111.18	-0.22241	-58.921	-0.49532		-122.48	-0.10332	-121.94	-0.00152	-120.41	-0.01449							187	-122.72	-123.64	0.92		-122.93	-0.2				187	-113.22	-121.95	8.73
	178	-120.07	-123.74	-120.06	-122.13	-120.98	-124.46		-120.17	-0.096679	-120.14	-0.080238	-121.08	-0.09943		-119.73	-0.08342	-111.4	-0.2188	-59.414	-0.49228		-122.59	-0.11006	-121.94	-0.0015	-120.43	-0.01437							188	-122.93	-124.12	1.19		-123.13	-0.2				188	-113.4	-121.95	8.55
	179	-120.17	-123.9	-120.14	-122.46	-121.08	-124.77		-120.26	-0.094245	-120.22	-0.079197	-121.18	-0.09936		-119.82	-0.08159	-111.61	-0.21519	-59.905	-0.48924		-122.7	-0.1168	-121.94	-0.00147	-120.44	-0.01424							189	-123.13	-124.59	1.46		-123.33	-0.2				189	-113.58	-121.95	8.37
	180	-120.26	-124.07	-120.22	-122.81	-121.18	-125.1		-120.35	-0.091811	-120.3	-0.078156	-121.28	-0.0993		-119.9	-0.07977	-111.83	-0.21159	-60.393	-0.48621		-122.82	-0.12354	-121.94	-0.00144	-120.46	-0.01412							190	-123.33	-125.07	1.74		-123.53	-0.2				190	-113.76	-121.95	8.19
	181	-120.35	-124.24	-120.3	-123.18	-121.28	-125.45		-120.44	-0.089378	-120.37	-0.077115	-121.38	-0.09924		-119.98	-0.07795	-112.04	-0.20798	-60.878	-0.48317		-122.95	-0.13028	-121.94	-0.00141	-120.47	-0.01399							191	-123.53	-125.55	2.02		-123.73	-0.21				191	-113.94	-121.95	8.01
	182	-120.44	-124.42	-120.37	-123.57	-121.38	-125.8		-120.53	-0.086944	-120.45	-0.076073	-121.48	-0.09917		-120.05	-0.07612	-112.24	-0.20437	-61.359	-0.48013		-123.08	-0.13702	-121.94	-0.00138	-120.48	-0.01386							192	-123.73	-126.02	2.29		-123.94	-0.27				192	-114.11	-121.95	7.84
	183	-120.53	-124.61	-120.45	-123.99	-121.48	-126.17		-120.62	-0.08451	-120.53	-0.075032	-121.57	-0.09911		-120.13	-0.0743	-112.44	-0.20076	-61.838	-0.4771		-123.22	-0.14376	-121.94	-0.00135	-120.5	-0.01374							193	-123.94	-126.5	2.56		-124.21	-0.39				193	-114.27	-121.96	7.69
	184	-120.62	-124.8	-120.53	-124.44	-121.57	-126.56		-120.7	-0.082076	-120.6	-0.073991	-121.67	-0.09905		-120.2	-0.07248	-112.64	-0.19715	-62.313	-0.47406		-123.37	-0.15049	-121.95	-0.00133	-120.51	-0.01361							194	-124.21	-126.99	2.78		-124.6	-0.39				194	-114.43	-121.96	7.53
	185	-120.7	-124.99	-120.6	-124.9	-121.67	-126.96		-120.78	-0.079642	-120.67	-0.07295	-121.77	-0.09899		-120.27	-0.07065	-112.84	-0.19355	-62.786	-0.47103		-123.52	-0.15723	-121.95	-0.0013	-120.52	-0.01348							195	-124.6	-127.5	2.9		-124.99	-0.38				195	-114.59	-121.96	7.37
	186	-120.78	-125.2	-120.67	-125.4	-121.77	-127.37		-120.86	-0.077209	-120.75	-0.071908	-121.87	-0.09892		-120.34	-0.06883	-113.03	-0.18994	-63.255	-0.46799		-123.68	-0.16397	-121.95	-0.00127	-120.54	-0.01336							196	-124.99	-128	3.01		-125.37	-0.39				196	-114.75	-121.96	7.21
	187	-120.86	-125.4	-120.75	-125.91	-121.87	-127.79		-120.96	-0.13966	-120.82	-0.070867	-121.97	-0.09886		-120.41	-0.06701	-113.22	-0.18633	-63.722	-0.46495		-123.85	-0.17071	-121.95	-0.00124	-120.55	-0.01323							197	-125.37	-128.51	3.14		-125.76	-0.38				197	-114.9	-121.96	7.06
	188	-120.96	-125.74	-120.82	-126.45	-121.97	-128.23		-121.1	-0.14229	-120.89	-0.069826	-122.07	-0.0988		-120.48	-0.06518	-113.4	-0.18272	-64.185	-0.46192		-124.03	-0.17745	-121.95	-0.00121	-120.56	-0.01311							198	-125.76	-129.02	3.26		-126.14	-0.39				198	-115.05	-121.96	6.91
	189	-121.1	-126.41	-120.89	-127.01	-122.07	-128.69		-121.24	-0.14492	-120.96	-0.068785	-122.17	-0.09873		-120.54	-0.10164	-113.58	-0.17911	-64.646	-0.45888		-124.21	-0.2948	-121.95	-0.00118	-120.58	-0.01298							199	-126.14	-129.53	3.39		-126.53	-0.38				199	-115.19	-121.96	6.77
	190	-121.24	-127.11	-120.96	-127.6	-122.17	-129.15		-121.39	-0.14756	-121.06	-0.1367	-122.27	-0.09867		-120.64	-0.10401	-113.76	-0.1755	-65.103	-0.45584		-124.52	-0.31367	-121.95	-0.00116	-120.59	-0.01285							200	-126.53	-130.03	3.5		-126.91	-0.51				200	-115.34	-121.96	6.62
	191	-121.39	-127.86	-121.06	-128.27	-122.27	-129.63		-121.54	-0.15019	-121.2	-0.14548	-122.4	-0.21064		-120.75	-0.10639	-113.94	-0.1719	-65.557	-0.45281		-124.84	-0.33254	-121.95	-0.00113	-120.6	-0.01273							201	-126.91	-130.54	3.63		-127.42	-0.52				201	-115.47	-121.96	6.49
	192	-121.54	-128.64	-121.2	-129.02	-122.4	-130.2		-121.69	-0.15283	-121.35	-0.15426	-122.62	-0.21962		-120.86	-0.10876	-114.11	-0.16829	-66.009	-0.44977		-125.18	-0.35142	-121.95	-0.0011	-120.62	-0.0126							202	-127.42	-131.04	3.62		-127.94	-0.52				202	-115.61	-121.96	6.35
	193	-121.69	-129.46	-121.35	-129.81	-122.62	-130.94		-121.84	-0.15546	-121.51	-0.16304	-122.84	-0.22861		-120.97	-0.11114	-114.27	-0.16468	-66.457	-0.44674		-125.54	-0.37029	-121.96	-0.00107	-120.63	-0.01247							203	-127.94	-131.54	3.6		-128.46	-0.52				203	-115.74	-121.97	6.23
	194	-121.84	-130.32	-121.51	-130.63	-122.84	-131.72		-122	-0.1581	-121.68	-0.17182	-123.07	-0.23759		-121.08	-0.11351	-114.43	-0.16107	-66.902	-0.4437		-125.92	-0.38916	-121.96	-0.00104	-120.64	-0.01235							204	-128.46	-132.05	3.59		-128.98	-0.52				204	-115.86	-121.97	6.11
	195	-122	-131.22	-121.68	-131.5	-123.07	-132.52		-122.16	-0.16073	-121.85	-0.1806	-123.32	-0.24658		-121.19	-0.11589	-114.59	-0.15746	-67.344	-0.44066		-126.32	-0.40803	-121.96	-0.00101	-120.65	-0.01222							205	-128.98	-132.55	3.57		-129.5	-0.52				205	-115.99	-121.97	5.98
	196	-122.16	-132.16	-121.85	-132.41	-123.32	-133.36		-122.32	-0.16337	-122.04	-0.18938	-123.57	-0.25556		-121.31	-0.11826	-114.75	-0.15386	-67.784	-0.43763		-126.74	-0.4269	-121.96	-0.000985	-120.67	-0.01209							206	-129.5	-133.05	3.55		-130.02	-0.52				206	-116.11	-121.97	5.86
	197	-122.32	-133.14	-122.04	-133.35	-123.57	-134.23		-122.48	-0.166	-122.23	-0.19816	-123.83	-0.26454		-121.43	-0.12064	-114.9	-0.15025	-68.22	-0.43459		-127.17	-0.44577	-121.96	-0.000956	-120.68	-0.01197							207	-130.02	-133.55	3.53		-130.54	-0.52				207	-116.25	-121.97	5.72
	198	-122.48	-134.16	-122.23	-134.33	-123.83	-135.13		-122.65	-0.16864	-122.44	-0.20694	-124.1	-0.27353		-121.55	-0.12301	-115.05	-0.14664	-68.653	-0.43155		-127.63	-0.46465	-121.96	-0.000928	-120.69	-0.01184							208	-130.54	-134.05	3.51		-131.06	-0.51				208	-116.38	-121.97	5.59
	199	-122.65	-135.22	-122.44	-135.36	-124.1	-136.07		-122.82	-0.17127	-122.65	-0.21572	-124.38	-0.28251		-121.68	-0.12539	-115.19	-0.14303	-69.083	-0.42852		-128.1	-0.48352	-121.96	-0.0009	-120.7	-0.01172							209	-131.06	-134.55	3.49		-131.57	-0.52				209	-116.51	-121.97	5.46
	200	-122.82	-136.31	-122.65	-136.42	-124.38	-137.03		-123.03	-0.30983	-122.87	-0.2245	-124.66	-0.2915		-121.8	-0.12776	-115.34	-0.13942	-69.51	-0.42548		-128.6	-0.50239	-121.96	-0.000871	-120.71	-0.01159							210	-131.57	-135.05	3.48		-132.09	-0.51				210	-116.64	-121.97	5.33
	201	-123.03	-137.39	-122.87	-137.52	-124.66	-138.03		-123.35	-0.33256	-123.1	-0.23329	-124.96	-0.30048		-121.93	-0.13014	-115.47	-0.13582	-69.934	-0.42245		-129.11	-0.52126	-121.96	-0.000843	-120.72	-0.01146							211	-132.09	-135.55	3.46		-132.6	-0.52				211	-116.77	-121.97	5.2
	202	-123.35	-138.26	-123.1	-138.66	-124.96	-139.06		-123.69	-0.35528	-123.33	-0.24207	-125.26	-0.30946		-122.06	-0.13252	-115.61	-0.13221	-70.355	-0.41941		-129.64	-0.54013	-121.96	-0.000814	-120.74	-0.01134							212	-132.6	-136.06	3.46		-133.12	-0.51				212	-116.89	-121.97	5.08
	203	-123.69	-139.14	-123.33	-139.84	-125.26	-140.12		-124.06	-0.378	-123.65	-0.38122	-125.58	-0.31845		-122.2	-0.13489	-115.74	-0.1286	-70.773	-0.41637		-130.19	-0.559	-121.97	-0.000786	-120.75	-0.01121							213	-133.12	-136.56	3.44		-133.63	-0.52				213	-117.01	-121.97	4.96
	204	-124.06	-140.01	-123.65	-140.83	-125.58	-141.21		-124.45	-0.40073	-124.05	-0.40846	-125.9	-0.32743		-122.33	-0.13727	-115.86	-0.12499	-71.187	-0.41334		-130.76	-0.57788	-121.97	-0.000758	-120.76	-0.01108							214	-133.63	-137.06	3.43		-134.15	-0.51				214	-117.13	-121.97	4.84
	205	-124.45	-140.89	-124.05	-141.65	-125.9	-142.34		-124.86	-0.42345	-124.47	-0.43571	-126.26	-0.45057		-122.47	-0.13964	-115.99	-0.12138	-71.599	-0.4103		-131.34	-0.59675	-121.97	-0.000729	-120.77	-0.01096							215	-134.15	-137.56	3.41		-134.66	-0.51				215	-117.25	-121.97	4.72
	206	-124.86	-141.76	-124.47	-142.45	-126.26	-143.4		-125.29	-0.44617	-124.92	-0.46296	-126.72	-0.47524		-122.61	-0.14202	-116.11	-0.13763	-72.008	-0.40726		-131.95	-0.61562	-121.97	-0.000877	-120.78	-0.01083							216	-134.66	-138.06	3.4		-135.17	-0.51				216	-117.36	-121.98	4.62
	207	-125.29	-142.62	-124.92	-143.23	-126.72	-144.13		-125.75	-0.4689	-125.4	-0.4902	-127.21	-0.49991		-122.76	-0.14439	-116.25	-0.13513	-72.414	-0.40423		-132.57	-0.63449	-121.97	-0.000858	-120.79	-0.0107							217	-135.17	-138.56	3.39		-135.68	-0.51				217	-117.47	-121.98	4.51
	208	-125.75	-143.49	-125.4	-144	-127.21	-144.83		-126.23	-0.49162	-125.9	-0.51745	-127.72	-0.52458		-122.97	-0.23084	-116.38	-0.13262	-72.816	-0.40119		-133.08	-0.49206	-121.97	-0.00084	-120.8	-0.01058							218	-135.68	-139.06	3.38		-136.19	-0.52				218	-117.58	-121.98	4.4
	209	-126.23	-144.36	-125.9	-144.74	-127.72	-145.51		-126.73	-0.51434	-126.43	-0.54469	-128.26	-0.54925		-123.21	-0.24167	-116.51	-0.13012	-73.216	-0.39816		-133.58	-0.49472	-121.97	-0.000821	-120.81	-0.01045							219	-136.19	-139.56	3.37		-136.71	-0.51				219	-117.69	-121.98	4.29
	210	-126.73	-145.22	-126.43	-145.46	-128.26	-146.16		-127.26	-0.53707	-126.99	-0.57194	-128.82	-0.57393		-123.45	-0.25249	-116.64	-0.12761	-73.613	-0.39512		-134.07	-0.49739	-121.97	-0.000802	-120.82	-0.01033							220	-136.71	-140.06	3.35		-137.22	-0.51				220	-117.79	-121.98	4.19
	211	-127.26	-146.08	-126.99	-146.17	-128.82	-146.78		-127.81	-0.55979	-127.57	-0.59918	-129.4	-0.5986		-123.71	-0.26331	-116.77	-0.12511	-74.006	-0.39208		-134.57	-0.50005	-121.97	-0.000784	-120.83	-0.0102							221	-137.22	-140.56	3.34		-137.73	-0.51				221	-117.89	-121.98	4.09
	212	-127.81	-146.94	-127.57	-146.86	-129.4	-147.38		-128.38	-0.58251	-128.19	-0.62643	-130.02	-0.62327		-123.98	-0.27414	-116.89	-0.12261	-74.397	-0.38905		-135.07	-0.50271	-121.97	-0.000765	-120.84	-0.01007							222	-137.73	-141.06	3.33		-138.24	-0.51				222	-117.99	-121.98	3.99
	213	-128.38	-147.8	-128.19	-147.52	-130.02	-147.94		-128.97	-0.59139	-128.83	-0.65367	-130.65	-0.64794		-124.26	-0.28496	-117.01	-0.1201	-74.784	-0.38601		-135.58	-0.50537	-121.97	-0.000747	-120.85	-0.00995							223	-138.24	-141.56	3.32		-138.75	-0.51				223	-118.09	-121.98	3.89
	214	-128.97	-148.58	-128.83	-148.17	-130.65	-148.49		-129.57	-0.61204	-129.49	-0.68092	-131.31	-0.67261		-124.55	-0.29579	-117.13	-0.1176	-75.169	-0.38297		-136.08	-0.50803	-121.97	-0.000728	-120.86	-0.00982							224	-138.75	-142.06	3.31		-139.26	-0.51				224	-118.18	-121.98	3.8
	215	-129.57	-148.97	-129.49	-148.8	-131.31	-149		-130.2	-0.6327	-130.1	-0.60915	-131.92	-0.59934		-124.85	-0.30661	-117.25	-0.1151	-75.552	-0.38437		-136.59	-0.51069	-121.97	-0.000709	-120.87	-0.01028							225	-139.26	-142.56	3.3		-139.77	-0.51				225	-118.27	-121.98	3.71
	216	-130.2	-149.29	-130.1	-149.19	-131.92	-149.36		-130.84	-0.65335	-130.72	-0.62173	-132.52	-0.60633		-125.16	-0.31744	-117.36	-0.11259	-75.934	-0.38156		-137.11	-0.51335	-121.98	-0.000691	-120.88	-0.01018							226	-139.77	-143.06	3.29		-140.28	-0.51				226	-118.36	-121.98	3.62
	217	-130.84	-149.55	-130.72	-149.5	-132.52	-149.64		-131.5	-0.67401	-131.35	-0.6343	-133.13	-0.61332		-125.49	-0.32826	-117.47	-0.11009	-76.315	-0.37875		-137.62	-0.51601	-121.98	-0.000672	-120.89	-0.01008							227	-140.28	-143.56	3.28		-140.79	-0.51				227	-118.45	-121.98	3.53
	218	-131.5	-149.74	-131.35	-149.76	-133.13	-149.86		-132.19	-0.69467	-131.99	-0.64688	-133.75	-0.62032		-125.82	-0.33909	-117.58	-0.10759	-76.692	-0.37594		-138.14	-0.51868	-121.98	-0.000654	-120.9	-0.00999							228	-140.79	-144.06	3.27		-141.3	-0.52				228	-118.53	-121.98	3.45
	219	-132.19	-149.86	-131.99	-149.96	-133.75	-150.03		-132.89	-0.71532	-132.64	-0.65945	-134.37	-0.62731		-126.17	-0.34991	-117.69	-0.10508	-77.067	-0.37312		-138.66	-0.52134	-121.98	-0.000635	-120.91	-0.00989							229	-141.3	-144.56	3.26		-141.82	-0.51				229	-118.61	-121.98	3.37
	220	-132.89	-149.91	-132.64	-150.1	-134.37	-150.14		-133.62	-0.73598	-133.31	-0.67202	-135	-0.6343		-126.52	-0.36074	-117.79	-0.10258	-77.438	-0.37031		-139.18	-0.524	-121.98	-0.000616	-120.92	-0.00979							230	-141.82	-145.06	3.24		-142.33	-0.49				230	-118.69	-121.98	3.29
	221	-133.62	-149.9	-133.31	-150.18	-135	-150.2		-134.34	-0.6523	-133.99	-0.6846	-135.64	-0.64129		-126.89	-0.37156	-117.89	-0.10008	-77.807	-0.3675		-139.71	-0.52666	-121.98	-0.000598	-120.93	-0.00969							231	-142.33	-145.56	3.23		-142.82	-0.49				231	-118.77	-121.98	3.21
	222	-134.34	-149.87	-133.99	-150.2	-135.64	-150.2		-134.99	-0.64809	-134.68	-0.69717	-136.28	-0.64828		-127.26	-0.38238	-117.99	-0.09757	-78.173	-0.36469		-140.23	-0.52932	-121.98	-0.000579	-120.94	-0.0096							232	-142.82	-146.03	3.21		-143.31	-0.49				232	-118.84	-121.98	3.14
	223	-134.99	-149.94	-134.68	-150.17	-136.28	-150.14		-135.64	-0.64388	-135.38	-0.70975	-136.94	-0.65527		-127.65	-0.39321	-118.09	-0.09507	-78.536	-0.36187		-140.76	-0.53198	-121.98	-0.000561	-120.95	-0.0095							233	-143.31	-146.5	3.19		-143.8	-0.49				233	-118.91	-121.98	3.07
	224	-135.64	-149.99	-135.38	-150.08	-136.94	-150.03		-136.28	-0.63967	-136.08	-0.61749	-137.55	-0.57363		-128.05	-0.40219	-118.18	-0.09257	-78.897	-0.35906		-141.28	-0.50293	-121.98	-0.000542	-120.96	-0.0094							234	-143.8	-146.97	3.17		-144.29	-0.5				234	-118.98	-121.98	3
	225	-136.28	-150.03	-136.08	-149.96	-137.55	-149.97		-136.92	-0.63547	-136.7	-0.60914	-138.12	-0.56351		-128.46	-0.4128	-118.27	-0.09006	-79.255	-0.35625		-141.78	-0.50194	-121.98	-0.000523	-120.97	-0.00931							235	-144.29	-147.44	3.15		-144.79	-0.49				235	-119.05	-121.99	2.94
	226	-136.92	-150.04	-136.7	-150	-138.12	-150.01		-137.55	-0.63126	-137.3	-0.60079	-138.68	-0.5534		-128.87	-0.42341	-118.36	-0.08756	-79.609	-0.35344		-142.29	-0.50095	-121.98	-0.000505	-120.98	-0.00921							236	-144.79	-147.91	3.12		-145.28	-0.49				236	-119.11	-121.99	2.88
	227	-137.55	-150.03	-137.3	-150.03	-138.68	-150.03		-138.18	-0.62705	-137.9	-0.59244	-139.23	-0.54328		-129.3	-0.43403	-118.45	-0.08506	-79.961	-0.35062		-142.79	-0.49997	-121.98	-0.000486	-120.99	-0.00911							237	-145.28	-148.38	3.1		-145.77	-0.49				237	-119.17	-121.99	2.82
	228	-138.18	-150	-137.9	-150.05	-139.23	-150.05		-138.8	-0.62284	-138.49	-0.5841	-139.77	-0.53316		-129.74	-0.44464	-118.53	-0.08255	-80.311	-0.34781		-143.29	-0.49898	-121.98	-0.000467	-121	-0.00902							238	-145.77	-148.85	3.08		-146.26	-0.49				238	-119.23	-121.99	2.76
	229	-138.8	-149.95	-138.49	-150.05	-139.77	-150.05		-139.41	-0.56349	-139.07	-0.57575	-140.29	-0.52304		-130.19	-0.45525	-118.61	-0.08005	-80.657	-0.345		-143.78	-0.49799	-121.98	-0.000449	-121.01	-0.00892							239	-146.26	-149.32	3.06		-146.75	-0.3				239	-119.29	-121.99	2.7
	230	-139.41	-149.9	-139.07	-150.05	-140.29	-150.05		-139.96	-0.54633	-139.64	-0.5674	-140.81	-0.51293		-130.65	-0.46586	-118.69	-0.07755	-81.001	-0.34219		-144.28	-0.49701	-121.98	-0.00043	-121.02	-0.00882							240	-146.75	-149.79	3.04		-147.05	-0.27				240	-119.34	-121.99	2.65
	231	-139.96	-149.91	-139.64	-150.03	-140.81	-150.03		-140.5	-0.52917	-140.2	-0.55905	-141.32	-0.50281		-131.12	-0.47647	-118.77	-0.07504	-81.341	-0.33937		-144.78	-0.49602	-121.98	-0.000412	-121.02	-0.00872							241	-147.05	-149.87	2.82		-147.32	-0.26				241	-119.39	-121.99	2.6
	232	-140.5	-149.91	-140.2	-150	-141.32	-150		-141.02	-0.51202	-140.76	-0.55071	-141.82	-0.49269		-131.61	-0.48709	-118.84	-0.07254	-81.679	-0.33656		-145.27	-0.49503	-121.98	-0.000393	-121.03	-0.00863							242	-147.32	-149.9	2.58		-147.58	-0.27				242	-119.45	-122.03	2.58
	233	-141.02	-149.91	-140.76	-149.95	-141.82	-149.97		-141.53	-0.49486	-141.29	-0.49602	-142.3	-0.44859		-132.1	-0.4977	-118.91	-0.07004	-82.015	-0.33375		-145.77	-0.49404	-121.98	-0.000374	-121.04	-0.00853							243	-147.58	-149.92	2.34		-147.85	-0.27				243	-119.53	-122.14	2.61
	234	-141.53	-149.92	-141.29	-149.91	-142.3	-149.93		-142.01	-0.4777	-141.78	-0.47779	-142.74	-0.43142		-132.6	-0.50831	-118.98	-0.06753	-82.347	-0.33094		-146.26	-0.49306	-121.98	-0.000356	-121.05	-0.00843							244	-147.85	-149.94	2.09		-148.12	-0.26				244	-119.6	-122.26	2.66
	235	-142.01	-149.92	-141.78	-149.91	-142.74	-149.93		-142.48	-0.46055	-142.25	-0.45956	-143.16	-0.41426		-133.12	-0.51892	-119.05	-0.06503	-82.676	-0.32812		-146.75	-0.49207	-121.99	-0.000337	-121.06	-0.00834							245	-148.12	-149.96	1.84		-148.38	-0.21				245	-119.67	-122.38	2.71
	236	-142.48	-149.92	-142.25	-149.91	-143.16	-149.93		-142.93	-0.44339	-142.7	-0.44133	-143.57	-0.39709		-133.64	-0.52954	-119.11	-0.06252	-83.003	-0.32531		-147.25	-0.49108	-121.99	-0.000319	-121.07	-0.00824							246	-148.38	-149.99	1.61		-148.59	-0.13				246	-119.74	-122.51	2.77
	237	-142.93	-149.93	-142.7	-149.92	-143.57	-149.93		-143.36	-0.41591	-143.13	-0.4231	-143.96	-0.37993		-134.17	-0.54015	-119.17	-0.06002	-83.327	-0.3225		-147.74	-0.49009	-121.99	-0.0003	-121.08	-0.00814							247	-148.59	-150	1.41		-148.72	-0.13				247	-119.81	-122.64	2.83
	238	-143.36	-149.93	-143.13	-149.92	-143.96	-149.94		-143.77	-0.39636	-143.54	-0.40487	-144.33	-0.36276		-134.72	-0.55076	-119.23	-0.05752	-83.648	-0.31969		-148.23	-0.48911	-121.99	-0.000281	-121.08	-0.00805							248	-148.72	-150	1.28		-148.85	-0.14				248	-119.88	-122.78	2.9
	239	-143.77	-149.93	-143.54	-149.92	-144.33	-149.94		-144.16	-0.37682	-143.94	-0.38664	-144.68	-0.34559		-135.28	-0.56137	-119.29	-0.05501	-83.966	-0.31687		-148.72	-0.48812	-121.99	-0.000263	-121.09	-0.00795							249	-148.85	-149.99	1.14		-148.99	-0.13				249	-119.95	-122.93	2.98
	240	-144.16	-149.94	-143.94	-149.93	-144.68	-149.94		-144.52	-0.35727	-144.32	-0.36841	-145.02	-0.32843		-135.83	-0.48502	-119.34	-0.05251	-84.282	-0.31406		-149.16	-0.24404	-121.99	-0.000244	-121.1	-0.00785							250	-148.99	-149.99	1		-149.12	-0.14				250	-120.02	-123.08	3.06
	241	-144.52	-149.94	-144.32	-149.93	-145.02	-149.95		-144.87	-0.33773	-144.68	-0.35018				-136.31	-0.48521	-119.39	-0.05001	-84.595	-0.31125		-149.39	-0.21391	-121.99	-0.000226	-121.11	-0.00776							251	-149.12	-149.99	0.87		-149.26	-0.08				251	-120.08	-123.24	3.16
	242	-144.87	-149.94	-144.68	-149.94				-145.2	-0.31818	-145.02	-0.33544				-136.8	-0.48539	-119.45	-0.07433	-84.904	-0.30844		-149.59	-0.18379	-122.03	-0.10742	-121.11	-0.00766							252	-149.26	-149.99	0.73		-149.34	-0.06				252	-120.15	-123.4	3.25
	243	-145.2	-149.95	-145.02	-149.95				-145.51	-0.29863	-145.35	-0.31793				-137.28	-0.48558	-119.53	-0.0733	-85.211	-0.30562		-149.76	-0.15366	-122.14	-0.11327	-121.12	-0.00756							253	-149.34	-149.99	0.65		-149.4	-0.07				253	-120.21	-123.57	3.36
	244	-145.51	-149.95	-145.35	-149.95				-145.8	-0.27909	-145.66	-0.30042				-137.77	-0.48577	-119.6	-0.07226	-85.516	-0.30281		-149.9	-0.12353	-122.26	-0.11912	-121.13	-0.00746							254	-149.4	-149.99	0.59		-149.47	-0.06				254	-120.27	-123.74	3.47
	245	-145.8	-149.96	-145.66	-149.95				-146.07	-0.27487	-145.95	-0.28291				-138.26	-0.48596	-119.67	-0.07122	-85.817	-0.3		-150.01	-0.09341	-122.38	-0.12496	-121.14	-0.00737							255	-149.47	-149.99	0.52		-149.53	-0.07				255	-120.33	-123.92	3.59
	246	-146.07	-149.96	-145.95	-149.96				-146.34	-0.25883	-146.22	-0.2654				-138.74	-0.48615	-119.74	-0.07019	-86.116	-0.29719		-150.08	-0.06328	-122.51	-0.13081	-121.14	-0.00727							256	-149.53	-149.99	0.46		-149.6	-0.06				256	-120.39	-124.11	3.72
	247	-146.34	-149.97	-146.22	-149.96				-146.59	-0.24278	-146.48	-0.24789				-139.23	-0.48633	-119.81	-0.06915	-86.411	-0.29437		-150.13	-0.03315	-122.64	-0.13666	-121.15	-0.00717							257	-149.6	-150	0.4		-149.66	-0.02				257	-120.45	-124.3	3.85
	248	-146.59	-149.97	-146.48	-149.96				-146.82	-0.22673	-146.72	-0.23038				-139.71	-0.48652	-119.88	-0.06812	-86.704	-0.29156		-150.15	-0.00303	-122.78	-0.1425	-121.16	-0.00708							258	-149.66	-150	0.34		-149.68	-0.02				258	-120.51	-124.5	3.99
	249	-146.82	-149.97	-146.72	-149.97				-147.04	-0.21068	-146.94	-0.21287				-140.2	-0.48671	-119.95	-0.06708	-86.995	-0.28875		-150.14	0.0271	-122.93	-0.14835	-121.17	-0.00698							259	-149.68	-150	0.32		-149.7	-0.02				259	-120.57	-124.7	4.13
	250	-147.04	-149.97	-146.94	-149.97											-140.69	-0.4869	-120.02	-0.06605	-87.282	-0.28594		-150.1	0.057227	-123.08	-0.1542	-121.17	-0.00688							260	-149.7	-150	0.3		-149.72	-0.02				260	-120.62	-124.91	4.29
																-141.17	-0.48709	-120.08	-0.06501	-87.566	-0.28312		-150.02	0.087353	-123.24	-0.16004	-121.18	-0.00679							261	-149.72	-150	0.28		-149.74	-0.02				261	-120.68	-125.13	4.45
																-141.61	-0.41608	-120.15	-0.06397	-87.848	-0.28031		-150.04	-0.03156	-123.4	-0.16589	-121.19	-0.00669							262	-149.74	-150	0.26		-149.76	-0.02				262	-120.73	-125.35	4.62
																-142.02	-0.40533	-120.21	-0.06294	-88.127	-0.2775		-150.07	-0.02432	-123.57	-0.17174	-121.19	-0.00659							263	-149.76	-150	0.24		-149.78	-0.02				263	-120.79	-125.58	4.79
																-142.42	-0.39458	-120.27	-0.0619	-88.404	-0.28567		-150.09	-0.01709	-123.74	-0.17758	-121.2	-0.00714							264	-149.78	-150	0.22		-149.8	-0.03				264	-120.84	-125.81	4.97
																-142.8	-0.38383	-120.33	-0.06087	-88.689	-0.28341		-150.1	-0.00985	-123.92	-0.18343	-121.21	-0.00707							265	-149.8	-150	0.2		-149.83	-0.02				265	-120.89	-126.05	5.16
																-143.18	-0.37308	-120.39	-0.05983	-88.971	-0.28116		-150.11	-0.00262	-124.11	-0.18928	-121.21	-0.00701							266	-149.83	-150	0.17		-149.85	-0.02				266	-120.94	-126.3	5.36
																-143.55	-0.36234	-120.45	-0.05879	-89.251	-0.2789		-150.11	0.004617	-124.3	-0.19512	-121.22	-0.00695							267	-149.85	-150	0.15		-149.87	-0.02				267	-121	-126.55	5.55
																-143.91	-0.35159	-120.51	-0.05776	-89.529	-0.27665		-150.1	0.011852	-124.5	-0.20097	-121.23	-0.00688							268	-149.87	-150	0.13		-149.89	-0.01				268	-121.09	-126.84	5.75
																-144.25	-0.34084	-120.57	-0.05672	-89.805	-0.27439		-150.08	0.019087	-124.7	-0.20682	-121.23	-0.00682							269	-149.89	-150	0.11		-149.9	0				269	-121.19	-127.14	5.95
																-144.59	-0.33009	-120.62	-0.05569	-90.078	-0.27214		-150.06	0.026322	-124.91	-0.21266	-121.24	-0.00675							270	-149.9	-150	0.1		-149.9	-0.01				270	-121.29	-127.45	6.16
																-144.91	-0.31934	-120.68	-0.05465	-90.349	-0.26988		-150.03	0.033556	-125.13	-0.21851	-121.25	-0.00669							271	-149.9	-150	0.1		-149.91	0				271	-121.39	-127.77	6.38
																-145.23	-0.30859	-120.73	-0.05362	-90.618	-0.26763		-149.99	0.040791	-125.35	-0.22436	-121.25	-0.00662							272	-149.91	-150	0.09		-149.91	0				272	-121.49	-128.09	6.6
																-145.53	-0.28675	-120.79	-0.05258	-90.884	-0.26538		-149.97	0.001182	-125.58	-0.2302	-121.26	-0.00656							273	-149.91	-150	0.09		-149.91	-0.01				273	-121.6	-128.43	6.83
																-145.81	-0.27422	-120.84	-0.05154	-91.148	-0.26312		-149.97	0.000856	-125.81	-0.23605	-121.27	-0.0065							274	-149.91	-150	0.09		-149.92					274	-121.7	-128.77	7.07
																-146.07	-0.26168	-120.89	-0.05051	-91.41	-0.26087		-149.97	0.000531	-126.05	-0.2419	-121.27	-0.00643							275	-149.92	-150	0.08							275	-121.81	-129.12	7.31
																-146.33	-0.24914	-120.94	-0.04947	-91.67	-0.25861		-149.97	0.000206	-126.3	-0.24774	-121.28	-0.00637																	276	-121.93	-129.48	7.55
																-146.57	-0.2366	-121	-0.0924	-91.928	-0.25636		-149.97	-0.00012	-126.55	-0.28701	-121.29	-0.0063																	277	-122.04	-129.85	7.81
																-146.8	-0.22406	-121.09	-0.09479	-92.183	-0.2541		-149.97	-0.00045	-126.84	-0.29546	-121.29	-0.00624																	278	-122.16	-130.22	8.06
																-147.02	-0.21152	-121.19	-0.09718	-92.436	-0.25185		-149.97	-0.00077	-127.14	-0.30391	-121.3	-0.00617																	279	-122.28	-130.61	8.33
																-147.23	-0.19899	-121.29	-0.09958	-92.686	-0.24959		-149.97	-0.0011	-127.45	-0.31237	-121.31	-0.00611																	280	-122.4	-131	8.6
																-147.42	-0.18645	-121.39	-0.10197	-92.935	-0.24734		-149.98	-0.00142	-127.77	-0.32082	-121.31	-0.00605																	281	-122.53	-131.4	8.87
																-147.6	-0.17391	-121.49	-0.10436	-93.181	-0.24508		-149.98	-0.00175	-128.09	-0.32927	-121.32	-0.00598																	282	-122.65	-131.81	9.16
																-147.77	-0.16137	-121.6	-0.10675	-93.425	-0.24283		-149.98	-0.00207	-128.43	-0.33772	-121.32	-0.00592																	283	-122.78	-132.23	9.45
																-147.93	-0.16614	-121.7	-0.10914	-93.667	-0.24058		-149.98	-0.00091	-128.77	-0.34617	-121.33	-0.00585																	284	-122.91	-132.65	9.74
																-148.09	-0.15655	-121.81	-0.11153	-93.906	-0.23832		-149.98	-0.00098	-129.12	-0.35463	-121.34	-0.00579																	285	-123.05	-133.09	10.04
																-148.24	-0.14695	-121.93	-0.11393	-94.143	-0.23607		-149.98	-0.00105	-129.48	-0.36308	-121.34	-0.00572																	286	-123.19	-133.53	10.34
																-148.38	-0.13736	-122.04	-0.11632	-94.378	-0.23381		-149.98	-0.00112	-129.85	-0.37153	-121.35	-0.00566																	287	-123.32	-133.98	10.66
																-148.51	-0.12776	-122.16	-0.11871	-94.611	-0.23156		-149.98	-0.00119	-130.22	-0.37998	-121.35	-0.0056																	288	-123.47	-134.44	10.97
																-148.64	-0.11817	-122.28	-0.1211	-94.841	-0.2293		-149.99	-0.00127	-130.61	-0.38844	-121.36	-0.00553																	289	-123.61	-134.91	11.3
																-148.75	-0.10857	-122.4	-0.12349	-95.07	-0.22705		-149.99	-0.00134	-131	-0.39689	-121.36	-0.00547																	290	-123.76	-135.39	11.63
																		-122.53	-0.12589	-95.296	-0.22479				-131.4	-0.40534	-121.37	-0.0054																	291	-123.9	-135.88	11.98
																		-122.65	-0.12828	-95.519	-0.22254				-131.81	-0.41379	-121.37	-0.00534																	292	-124.06	-136.37	12.31
																		-122.78	-0.13067	-95.741	-0.22028				-132.23	-0.42224	-121.38	-0.00528																	293	-124.27	-136.77	12.5
																		-122.91	-0.13306	-95.96	-0.21803				-132.65	-0.4307	-121.38	-0.00521																	294	-124.5	-137.17	12.67
																		-123.05	-0.13545	-96.177	-0.21578				-133.09	-0.43915	-121.39	-0.00515																	295	-124.73	-137.57	12.84
																		-123.19	-0.13785	-96.391	-0.21352				-133.53	-0.4476	-121.4	-0.00508																	296	-124.97	-137.97	13
																		-123.32	-0.14024	-96.604	-0.21127				-133.98	-0.45605	-121.4	-0.00502																	297	-125.22	-138.38	13.16
																		-123.47	-0.14263	-96.814	-0.20901				-134.44	-0.46451	-121.41	-0.00495																	298	-125.47	-138.78	13.31
																		-123.61	-0.14502	-97.022	-0.20676				-134.91	-0.47296	-121.41	-0.00489																	299	-125.73	-139.18	13.45
																		-123.76	-0.14741	-97.227	-0.2045				-135.39	-0.48141	-121.41	-0.00483																	300	-126	-139.59	13.59
																		-123.9	-0.14981	-97.431	-0.20225				-135.88	-0.48986	-121.42	-0.00476																	301	-126.28	-139.99	13.71
																		-124.06	-0.21423	-97.632	-0.19999				-136.37	-0.39991	-121.42	-0.0047																	302	-126.56	-140.4	13.84
																		-124.27	-0.22154	-97.831	-0.19774				-136.77	-0.40056	-121.43	-0.00463																	303	-126.85	-140.81	13.96
																		-124.5	-0.22886	-98.038	-0.20688				-137.17	-0.40121	-121.43	-0.005																	304	-127.15	-141.21	14.06
																		-124.73	-0.23617	-98.244	-0.20518				-137.57	-0.40186	-121.44	-0.00495																	305	-127.46	-141.62	14.16
																		-124.97	-0.24348	-98.449	-0.20348				-137.97	-0.40251	-121.44	-0.00491																	306	-127.77	-142.03	14.26
																		-125.22	-0.25079	-98.651	-0.20178				-138.38	-0.40316	-121.45	-0.00487																	307	-128.09	-142.44	14.35
																		-125.47	-0.2581	-98.852	-0.20008				-138.78	-0.4038	-121.45	-0.00482																	308	-128.42	-142.85	14.43
																		-125.73	-0.26541	-99.051	-0.19838				-139.18	-0.40445	-121.46	-0.00478																	309	-128.75	-143.26	14.51
																		-126	-0.27272	-99.249	-0.19668				-139.59	-0.4051	-121.46	-0.00474																	310	-129.1	-143.67	14.57
																		-126.28	-0.28003	-99.445	-0.19498				-139.99	-0.40575	-121.47	-0.00469																	311	-129.45	-144.08	14.63
																		-126.56	-0.28734	-99.639	-0.19328				-140.4	-0.4064	-121.47	-0.00465																	312	-129.8	-144.5	14.7
																		-126.85	-0.29466	-99.831	-0.19159				-140.81	-0.40705	-121.48	-0.00461																	313	-130.17	-144.91	14.74
																		-127.15	-0.30197	-100.02	-0.18989				-141.21	-0.4077	-121.48	-0.00456																	314	-130.54	-145.32	14.78
																		-127.46	-0.30928	-100.21	-0.18819				-141.62	-0.40835	-121.49	-0.00452																	315	-130.92	-145.74	14.82
																		-127.77	-0.31659	-100.4	-0.18649				-142.03	-0.409	-121.49	-0.00447																	316	-131.3	-146.15	14.85
																		-128.09	-0.3239	-100.58	-0.18479				-142.44	-0.40965	-121.5	-0.00443																	317	-131.7	-146.57	14.87
																		-128.42	-0.33121	-100.77	-0.18309				-142.85	-0.4103	-121.5	-0.00439																	318	-132.06	-146.87	14.81
																		-128.75	-0.33852	-100.95	-0.18139				-143.26	-0.41094	-121.5	-0.00434																	319	-132.41	-147.13	14.72
																		-129.1	-0.34583	-101.13	-0.17969				-143.67	-0.41159	-121.51	-0.0043																	320	-132.76	-147.38	14.62
																		-129.45	-0.35314	-101.31	-0.17799				-144.08	-0.41224	-121.51	-0.00426																	321	-133.12	-147.62	14.5
																		-129.8	-0.36045	-101.49	-0.17629				-144.5	-0.41289	-121.52	-0.00421																	322	-133.48	-147.85	14.37
																		-130.17	-0.36777	-101.66	-0.17459				-144.91	-0.41354	-121.52	-0.00417																	323	-133.84	-148.07	14.23
																		-130.54	-0.37508	-101.84	-0.17289				-145.32	-0.41419	-121.53	-0.00413																	324	-134.21	-148.28	14.07
																		-130.92	-0.38239	-102.01	-0.17119				-145.74	-0.41484	-121.53	-0.00408																	325	-134.58	-148.48	13.9
																		-131.3	-0.3897	-102.18	-0.16949				-146.15	-0.41549	-121.53	-0.00404																	326	-134.96	-148.66	13.7
																		-131.7	-0.39701	-102.35	-0.16779				-146.57	-0.41614	-121.54	-0.004																	327	-135.33	-148.84	13.51
																		-132.06	-0.34974	-102.51	-0.16609				-146.87	-0.26646	-121.54	-0.00395																	328	-135.71	-149.01	13.3
																		-132.41	-0.35298	-102.68	-0.16439				-147.13	-0.25589	-121.55	-0.00391																	329	-136.1	-149.16	13.06
																		-132.76	-0.35621	-102.84	-0.16269				-147.38	-0.24531	-121.55	-0.00387																	330	-136.49	-149.31	12.82
																		-133.12	-0.35945	-103	-0.16099				-147.62	-0.23474	-121.55	-0.00382																	331	-136.88	-149.44	12.56
																		-133.48	-0.36269	-103.16	-0.15929				-147.85	-0.22417	-121.56	-0.00378																	332	-137.27	-149.57	12.3
																		-133.84	-0.36592	-103.32	-0.15759				-148.07	-0.2136	-121.56	-0.00374																	333	-137.67	-149.68	12.01
																		-134.21	-0.36916	-103.48	-0.15589				-148.28	-0.20302	-121.56	-0.00369																	334	-138.05	-149.78	11.73
																		-134.58	-0.37239	-103.63	-0.15419				-148.48	-0.19245	-121.57	-0.00365																	335	-138.39	-149.88	11.49
																		-134.96	-0.37563	-103.79	-0.15249				-148.66	-0.18188	-121.57	-0.00361																	336	-138.73	-149.96	11.23
																		-135.33	-0.37887	-103.94	-0.15079				-148.84	-0.1713	-121.58	-0.00356																	337	-139.07	-150.03	10.96
																		-135.71	-0.3821	-104.09	-0.14909				-149.01	-0.16073	-121.58	-0.00352																	338	-139.4	-150.1	10.7
																		-136.1	-0.38534	-104.24	-0.14739				-149.16	-0.15016	-121.58	-0.00348																	339	-139.73	-150.15	10.42
																		-136.49	-0.38858	-104.38	-0.14569				-149.31	-0.13959	-121.59	-0.00343																	340	-140.05	-150.19	10.14
																		-136.88	-0.39181	-104.53	-0.144				-149.44	-0.12901	-121.59	-0.00339																	341	-140.38	-150.22	9.84
																		-137.27	-0.39505	-104.67	-0.1423				-149.57	-0.11844	-121.59	-0.00335																	342	-140.69	-150.24	9.55
																		-137.67	-0.39829	-104.82	-0.14973				-149.68	-0.10787	-121.6	-0.00357																	343	-141.01	-150.25	9.24
																		-138.05	-0.3445	-104.97	-0.14848				-149.78	-0.09917	-121.6	-0.00354																	344	-141.32	-150.26	8.94
																		-138.39	-0.34107	-105.12	-0.14723				-149.88	-0.08881	-121.6	-0.00351																	345	-141.63	-150.25	8.62
																		-138.73	-0.33763	-105.26	-0.14598				-149.96	-0.07846	-121.61	-0.00348																	346	-141.94	-150.23	8.29
																		-139.07	-0.3342	-105.41	-0.14472				-150.03	-0.06811	-121.61	-0.00345																	347	-142.24	-150.2	7.96
																		-139.4	-0.33076	-105.55	-0.14347				-150.1	-0.05775	-121.61	-0.00342																	348	-142.53	-150.16	7.63
																		-139.73	-0.32733	-105.7	-0.14222				-150.15	-0.0474	-121.62	-0.00339																	349	-142.83	-150.1	7.27
																		-140.05	-0.32389	-105.84	-0.14097				-150.19	-0.03705	-121.62	-0.00336																	350	-143.12	-150.04	6.92
																		-140.38	-0.32046	-105.98	-0.13972				-150.22	-0.02669	-121.62	-0.00333																	351	-143.39	-150.04	6.65
																		-140.69	-0.31702	-106.12	-0.13846				-150.24	-0.01634	-121.63	-0.0033																	352	-143.65	-150.04	6.39
																		-141.01	-0.31359	-106.26	-0.13721				-150.25	-0.00598	-121.63	-0.00327																	353	-143.9	-150.05	6.15
																		-141.32	-0.31015	-106.39	-0.13596				-150.26	0.00437	-121.63	-0.00324																	354	-144.14	-150.05	5.91
																		-141.63	-0.30672	-106.53	-0.13471				-150.25	0.014724	-121.64	-0.00321																	355	-144.38	-150.05	5.67
																		-141.94	-0.30328	-106.66	-0.13346				-150.23	0.025078	-121.64	-0.00317																	356	-144.61	-150.05	5.44
																		-142.24	-0.29985	-106.79	-0.13221				-150.2	0.035432	-121.64	-0.00314																	357	-144.84	-150.05	5.21
																		-142.53	-0.29641	-106.93	-0.13095				-150.16	0.045785	-121.65	-0.00311																	358	-145.06	-150.05	4.99
																		-142.83	-0.29298	-107.06	-0.1297				-150.1	0.056139	-121.65	-0.00308																	359	-145.27	-150.05	4.78
																		-143.12	-0.28954	-107.19	-0.12845				-150.04	0.066493	-121.65	-0.00305																	360	-145.48	-150.04	4.56
																		-143.39	-0.26037	-107.31	-0.1272				-150.04	-0.00605	-121.66	-0.00302																	361	-145.68	-150.04	4.36
																		-143.65	-0.2541	-107.44	-0.12595				-150.04	-0.00485	-121.66	-0.00299																	362	-145.87	-150.03	4.16
																		-143.9	-0.24782	-107.57	-0.12469				-150.05	-0.00364	-121.66	-0.00296																	363	-146.06	-150.02	3.96
																		-144.14	-0.24155	-107.69	-0.12344				-150.05	-0.00243	-121.66	-0.00293																	364	-146.24	-150.01	3.77
																		-144.38	-0.23527	-107.81	-0.12219				-150.05	-0.00123	-121.67	-0.0029																	365	-146.42	-150	3.58
																		-144.61	-0.229	-107.93	-0.12094				-150.05	-2.24e-05	-121.67	-0.00287																	366	-146.59	-149.99	3.4
																		-144.84	-0.22272	-108.05	-0.11969				-150.05	0.001184	-121.67	-0.00284																	367	-146.75	-149.98	3.23
																		-145.06	-0.21645	-108.17	-0.11844				-150.05	0.00239	-121.68	-0.00281																	368	-146.91	-149.98	3.07
																		-145.27	-0.21017	-108.29	-0.11718				-150.05	0.003596	-121.68	-0.00278																	369	-147.07	-149.98	2.91
																		-145.48	-0.2039	-108.41	-0.11593				-150.04	0.004802	-121.68	-0.00275																	370	-147.22	-149.98	2.76
																		-145.68	-0.19762	-108.52	-0.11468				-150.04	0.006008	-121.68	-0.00272																	371	-147.36	-149.98	2.62
																		-145.87	-0.19135	-108.64	-0.11343				-150.03	0.007214	-121.69	-0.00269																	372	-147.5	-149.98	2.48
																		-146.06	-0.18507	-108.75	-0.11218				-150.02	0.00842	-121.69	-0.00266																	373	-147.63	-149.98	2.35
																		-146.24	-0.17879	-108.86	-0.11092				-150.01	0.009626	-121.69	-0.00263																	374	-147.76	-149.98	2.22
																		-146.42	-0.17252	-108.97	-0.10967				-150	0.010832	-121.69	-0.0026																	375	-147.88	-149.98	2.1
																		-146.59	-0.16624	-109.08	-0.10842				-149.99	0.012038	-121.7	-0.00257
																		-146.75	-0.16404	-109.19	-0.10717				-149.98	0.00109	-121.7	-0.00254
																		-146.91	-0.15824	-109.3	-0.10592				-149.98	0.00088	-121.7	-0.00251
																		-147.07	-0.15244	-109.4	-0.10466				-149.98	0.000669	-121.7	-0.00248
																		-147.22	-0.14664	-109.5	-0.10341				-149.98	0.000458	-121.71	-0.00245
																		-147.36	-0.14084	-109.61	-0.10216				-149.98	0.000247	-121.71	-0.00242
																		-147.5	-0.13504	-109.72	-0.11103				-149.98	3.65e-05	-121.71	-0.00264
																		-147.63	-0.12924	-109.83	-0.11028				-149.98	-0.000174	-121.72	-0.00262
																		-147.76	-0.12344	-109.94	-0.10952				-149.98	-0.000385	-121.72	-0.0026
																		-147.88	-0.11763	-110.05	-0.10877				-149.98	-0.000596	-121.72	-0.00258
																				-110.15	-0.10802						-121.72	-0.00257
																				-110.26	-0.10727						-121.73	-0.00255
																				-110.37	-0.10651						-121.73	-0.00253
																				-110.47	-0.10576						-121.73	-0.00251
																				-110.58	-0.10501						-121.73	-0.00249
																				-110.68	-0.10426						-121.74	-0.00248
																				-110.79	-0.1035						-121.74	-0.00246
																				-110.89	-0.10275						-121.74	-0.00244
																				-110.99	-0.102						-121.74	-0.00242
																				-111.1	-0.10125						-121.75	-0.0024
																				-111.2	-0.1005						-121.75	-0.00239
																				-111.3	-0.09974						-121.75	-0.00237
																				-111.4	-0.09899						-121.75	-0.00235
																				-111.49	-0.09824						-121.75	-0.00233
																				-111.59	-0.09749						-121.76	-0.00232
																				-111.69	-0.09673						-121.76	-0.0023
																				-111.79	-0.09598						-121.76	-0.00228
																				-111.88	-0.09523						-121.76	-0.00226
																				-111.98	-0.09448						-121.77	-0.00224
																				-112.07	-0.09372						-121.77	-0.00223
																				-112.16	-0.09297						-121.77	-0.00221
																				-112.26	-0.09222						-121.77	-0.00219
																				-112.35	-0.09147						-121.77	-0.00217
																				-112.44	-0.09071						-121.78	-0.00215
																				-112.53	-0.08996						-121.78	-0.00214
																				-112.62	-0.08921						-121.78	-0.00212
																				-112.71	-0.08846						-121.78	-0.0021
																				-112.8	-0.08771						-121.79	-0.00208
																				-112.88	-0.08695						-121.79	-0.00206
																				-112.97	-0.0862						-121.79	-0.00205
																				-113.06	-0.08545						-121.79	-0.00203
																				-113.14	-0.0847						-121.79	-0.00201
																				-113.23	-0.08394						-121.8	-0.00199
																				-113.31	-0.08319						-121.8	-0.00197
																				-113.39	-0.08244						-121.8	-0.00196
																				-113.47	-0.08169						-121.8	-0.00194
																				-113.56	-0.08093						-121.8	-0.00192
																				-113.64	-0.08018						-121.81	-0.0019
																				-113.72	-0.07943						-121.81	-0.00189
																				-113.79	-0.07868						-121.81	-0.00187
																				-113.87	-0.07792						-121.81	-0.00185
																				-113.95	-0.07717						-121.81	-0.00183
																				-114.03	-0.07642						-121.81	-0.00181
																				-114.1	-0.07567						-121.82	-0.0018
																				-114.18	-0.07491						-121.82	-0.00178
																				-114.25	-0.07416						-121.82	-0.00176
																				-114.33	-0.07341						-121.82	-0.00174
																				-114.4	-0.07266						-121.82	-0.00172
																				-114.47	-0.07191						-121.83	-0.00171
																				-114.54	-0.07115						-121.83	-0.00169
																				-114.61	-0.0704						-121.83	-0.00167
																				-114.68	-0.06965						-121.83	-0.00165
																				-114.75	-0.0689						-121.83	-0.00163
																				-114.82	-0.06814						-121.83	-0.00162
																				-114.89	-0.06739						-121.84	-0.0016
																				-114.96	-0.06664						-121.84	-0.00158
																				-115.02	-0.06589						-121.84	-0.00156
																				-115.09	-0.06513						-121.84	-0.00154
																				-115.15	-0.06438						-121.84	-0.00153
																				-115.22	-0.06363						-121.84	-0.00151
																				-115.28	-0.06288						-121.84	-0.00149
																				-115.34	-0.06212						-121.85	-0.00147
																				-115.4	-0.06137						-121.85	-0.00146
																				-115.47	-0.06062						-121.85	-0.00144
																				-115.53	-0.05987						-121.85	-0.00142
																				-115.59	-0.05912						-121.85	-0.0014
																				-115.64	-0.05836						-121.85	-0.00138
																				-115.7	-0.05761						-121.85	-0.00137
																				-115.76	-0.05686						-121.86	-0.00135
																				-115.82	-0.05611						-121.86	-0.00133
																				-115.87	-0.05535						-121.86	-0.00131
																				-115.93	-0.06326						-121.86	-0.0015
																				-115.99	-0.06273						-121.86	-0.00148
																				-116.05	-0.06221						-121.86	-0.00147
																				-116.12	-0.06168						-121.86	-0.00146
																				-116.18	-0.06116						-121.87	-0.00145
																				-116.24	-0.06063						-121.87	-0.00143
																				-116.3	-0.06011						-121.87	-0.00142
																				-116.36	-0.05959						-121.87	-0.00141
																				-116.42	-0.05906						-121.87	-0.0014
																				-116.48	-0.05854						-121.87	-0.00138
																				-116.53	-0.05801						-121.87	-0.00137
																				-116.59	-0.05749						-121.88	-0.00136
																				-116.65	-0.05696						-121.88	-0.00134
																				-116.71	-0.05644						-121.88	-0.00133
																				-116.76	-0.05592						-121.88	-0.00132
																				-116.82	-0.05539						-121.88	-0.00131
																				-116.87	-0.05487						-121.88	-0.00129
																				-116.93	-0.05434						-121.88	-0.00128
																				-116.98	-0.05382						-121.88	-0.00127
																				-117.04	-0.05329						-121.89	-0.00126
																				-117.09	-0.05277						-121.89	-0.00124
																				-117.14	-0.05225						-121.89	-0.00123
																				-117.19	-0.05172						-121.89	-0.00122
																				-117.24	-0.0512						-121.89	-0.00121
																				-117.3	-0.05067						-121.89	-0.00119
																				-117.35	-0.05015						-121.89	-0.00118
																				-117.4	-0.04962						-121.89	-0.00117
																				-117.45	-0.0491						-121.9	-0.00116
																				-117.49	-0.04858						-121.9	-0.00114
																				-117.54	-0.04805						-121.9	-0.00113
																				-117.59	-0.04753						-121.9	-0.00112
																				-117.64	-0.047						-121.9	-0.00111
																				-117.68	-0.04648						-121.9	-0.00109
																				-117.73	-0.04595						-121.9	-0.00108
																				-117.78	-0.04543						-121.9	-0.00107
																				-117.82	-0.04491						-121.9	-0.00106
																				-117.87	-0.04438						-121.91	-0.00104
																				-117.91	-0.04386						-121.91	-0.00103
																				-117.95	-0.04333						-121.91	-0.00102
																				-118	-0.04281						-121.91	-0.00101
																				-118.04	-0.04228						-121.91	-0.000992
																				-118.08	-0.04176						-121.91	-0.00098
																				-118.12	-0.04124						-121.91	-0.000967
																				-118.16	-0.04071						-121.91	-0.000955
																				-118.2	-0.04019						-121.91	-0.000942
																				-118.24	-0.03966						-121.91	-0.000929
																				-118.28	-0.03914						-121.92	-0.000917
																				-118.32	-0.03861						-121.92	-0.000904
																				-118.36	-0.03809						-121.92	-0.000892
																				-118.4	-0.03757						-121.92	-0.000879
																				-118.44	-0.03704						-121.92	-0.000867
																				-118.47	-0.03652						-121.92	-0.000854
																				-118.51	-0.03599						-121.92	-0.000841
																				-118.54	-0.03547						-121.92	-0.000829
																				-118.58	-0.03494						-121.92	-0.000816
																				-118.61	-0.03442						-121.92	-0.000804
																				-118.65	-0.0339						-121.92	-0.000791
																				-118.68	-0.03337						-121.92	-0.000778
																				-118.72	-0.03285						-121.93	-0.000766
																				-118.75	-0.03232						-121.93	-0.000753
																				-118.78	-0.0318						-121.93	-0.000741
																				-118.81	-0.03127						-121.93	-0.000728
																				-118.84	-0.03075						-121.93	-0.000715
																				-118.87	-0.03023						-121.93	-0.000703
																				-118.9	-0.0297						-121.93	-0.00069
																				-118.93	-0.02918						-121.93	-0.000678
																				-118.96	-0.02865						-121.93	-0.000665
																				-118.99	-0.02813						-121.93	-0.000653
																				-119.02	-0.0276						-121.93	-0.00064
																				-119.05	-0.02708						-121.93	-0.000627
																				-119.07	-0.02656						-121.93	-0.000615
																				-119.1	-0.02603						-121.93	-0.000602
																				-119.12	-0.02551						-121.93	-0.00059
																				-119.15	-0.02498						-121.94	-0.000577
																				-119.17	-0.02446						-121.94	-0.000564
																				-119.2	-0.02393						-121.94	-0.000552
																				-119.23	-0.03653						-122.01	-0.10492
																				-119.27	-0.03635						-122.12	-0.10763
																				-119.3	-0.03617						-122.22	-0.11033
																				-119.34	-0.03598						-122.34	-0.11303
																				-119.38	-0.0358						-122.45	-0.11574
																				-119.41	-0.03562						-122.57	-0.11844
																				-119.45	-0.03544						-122.69	-0.12114
																				-119.48	-0.03525						-122.81	-0.12384
																				-119.52	-0.03507						-122.93	-0.12655
																				-119.55	-0.03489						-123.06	-0.12925
																				-119.59	-0.0347						-123.19	-0.13195
																				-119.62	-0.03452						-123.33	-0.13466
																				-119.66	-0.03434						-123.46	-0.13736
																				-119.69	-0.03416						-123.6	-0.14006
																				-119.72	-0.03397						-123.74	-0.14276
																				-119.76	-0.03379						-123.89	-0.14547
																				-119.79	-0.03361						-124.03	-0.14817
																				-119.83	-0.03342						-124.18	-0.15087
																				-119.86	-0.03324						-124.34	-0.15358
																				-119.89	-0.03306						-124.49	-0.15628
																				-119.92	-0.03288						-124.65	-0.15898
																				-119.96	-0.03269						-124.81	-0.16168
																				-119.99	-0.03251						-124.97	-0.16439
																				-120.02	-0.03233						-125.14	-0.16709
																				-120.05	-0.03214						-125.31	-0.16979
																				-120.09	-0.03196						-125.48	-0.1725
																				-120.12	-0.03178						-125.65	-0.1752
																				-120.15	-0.0316						-125.83	-0.1779
																				-120.18	-0.03141						-126.01	-0.18061
																				-120.21	-0.03123						-126.19	-0.18331
																				-120.24	-0.03105						-126.37	-0.18601
																				-120.28	-0.03086						-126.56	-0.18871
																				-120.31	-0.03068						-126.75	-0.19142
																				-120.34	-0.0305						-126.94	-0.19412
																				-120.37	-0.03032						-127.14	-0.19682
																				-120.4	-0.03013						-127.34	-0.19953
																				-120.43	-0.02995						-127.54	-0.20223
																				-120.46	-0.02977						-127.74	-0.20493
																				-120.49	-0.02958						-127.95	-0.20763
																				-120.52	-0.0294						-128.16	-0.21034
																				-120.55	-0.02922						-128.37	-0.21304
																				-120.57	-0.02903						-128.58	-0.21574
																				-120.6	-0.02885						-128.8	-0.21845
																				-120.63	-0.02867						-129.02	-0.22115
																				-120.66	-0.02849						-129.24	-0.22385
																				-120.69	-0.0283						-129.47	-0.22655
																				-120.74	-0.05105						-129.65	-0.18598
																				-120.79	-0.05183						-129.84	-0.18687
																				-120.84	-0.05261						-130.03	-0.18776
																				-120.9	-0.05338						-130.21	-0.18865
																				-120.95	-0.05416						-130.4	-0.18953
																				-121.01	-0.05494						-130.59	-0.19042
																				-121.06	-0.05572						-130.78	-0.19131
																				-121.12	-0.0565						-130.98	-0.1922
																				-121.17	-0.05728						-131.17	-0.19308
																				-121.23	-0.05806						-131.36	-0.19397
																				-121.29	-0.05884						-131.56	-0.19486
																				-121.35	-0.05961						-131.75	-0.19575
																				-121.41	-0.06039						-131.95	-0.19664
																				-121.47	-0.06117						-132.15	-0.19752
																				-121.53	-0.06195						-132.34	-0.19841
																				-121.59	-0.06273						-132.54	-0.1993
																				-121.66	-0.06351						-132.74	-0.20019
																				-121.72	-0.06429						-132.94	-0.20108
																				-121.79	-0.06507						-133.14	-0.20196
																				-121.85	-0.06584						-133.35	-0.20285
																				-121.92	-0.06662						-133.55	-0.20374
																				-121.98	-0.0674						-133.75	-0.20463
																				-122.05	-0.06818						-133.96	-0.20552
																				-122.12	-0.06896						-134.17	-0.2064
																				-122.19	-0.06974						-134.37	-0.20729
																				-122.26	-0.07052						-134.58	-0.20818
																				-122.33	-0.0713						-134.79	-0.20907
																				-122.4	-0.07207						-135	-0.20995
																				-122.47	-0.07285						-135.21	-0.21084
																				-122.55	-0.07363						-135.42	-0.21173
																				-122.62	-0.07441						-135.63	-0.21262
																				-122.7	-0.07519						-135.84	-0.21351
																				-122.77	-0.07597						-136.06	-0.21439
																				-122.85	-0.07675						-136.27	-0.21528
																				-122.93	-0.07753						-136.49	-0.21617
																				-123	-0.0783						-136.71	-0.21706
																				-123.08	-0.07908						-136.92	-0.21795
																				-123.16	-0.07986						-137.14	-0.21883
																				-123.24	-0.08064						-137.36	-0.21972
																				-123.32	-0.08142						-137.58	-0.22061
																				-123.41	-0.0822						-137.8	-0.2215
																				-123.49	-0.08298						-138.02	-0.22239
																				-123.57	-0.08375						-138.25	-0.22327
																				-123.66	-0.08453						-138.47	-0.22416
																				-123.74	-0.08531						-138.7	-0.22505
																				-123.83	-0.1167						-138.91	-0.20362
																				-123.95	-0.1188						-139.12	-0.20354
																				-124.07	-0.12091						-139.32	-0.20347
																				-124.19	-0.12301						-139.52	-0.20339
																				-124.32	-0.12511						-139.73	-0.20332
																				-124.44	-0.12721						-139.93	-0.20324
																				-124.57	-0.12931						-140.13	-0.20316
																				-124.7	-0.13141						-140.34	-0.20309
																				-124.84	-0.13351						-140.54	-0.20301
																				-124.97	-0.13561						-140.74	-0.20294
																				-125.11	-0.13772						-140.95	-0.20286
																				-125.25	-0.13982						-141.15	-0.20278
																				-125.39	-0.14192						-141.35	-0.20271
																				-125.53	-0.14402						-141.55	-0.20263
																				-125.67	-0.14612						-141.76	-0.20255
																				-125.82	-0.14822						-141.96	-0.20248
																				-125.97	-0.15032						-142.16	-0.2024
																				-126.12	-0.15242						-142.36	-0.20233
																				-126.28	-0.15453						-142.57	-0.20225
																				-126.43	-0.15663						-142.77	-0.20217
																				-126.59	-0.15873						-142.97	-0.2021
																				-126.75	-0.16083						-143.17	-0.20202
																				-126.91	-0.16293						-143.38	-0.20195
																				-127.07	-0.16503						-143.58	-0.20187
																				-127.24	-0.16713						-143.78	-0.20179
																				-127.41	-0.16923						-143.98	-0.20172
																				-127.58	-0.17134						-144.18	-0.20164
																				-127.75	-0.17344						-144.38	-0.20156
																				-127.93	-0.17554						-144.59	-0.20149
																				-128.1	-0.17764						-144.79	-0.20141
																				-128.28	-0.17974						-144.99	-0.20134
																				-128.46	-0.18184						-145.19	-0.20126
																				-128.65	-0.18394						-145.39	-0.20118
																				-128.83	-0.18604						-145.59	-0.20111
																				-129.02	-0.18814						-145.79	-0.20103
																				-129.21	-0.19025						-145.99	-0.20096
																				-129.4	-0.19235						-146.2	-0.20088
																				-129.59	-0.19445						-146.4	-0.2008
																				-129.79	-0.19655						-146.6	-0.20073
																				-129.98	-0.19865						-146.8	-0.20065
																				-130.18	-0.20075						-147	-0.20057
																				-130.39	-0.20285						-147.2	-0.2005
																				-130.59	-0.20495						-147.4	-0.20042
																				-130.8	-0.20706						-147.6	-0.20035
																				-131	-0.20916						-147.8	-0.20027
																				-131.21	-0.21126						-148	-0.20019
																				-131.41	-0.18326						-148.15	-0.11056
																				-131.59	-0.18407						-148.26	-0.10667
																				-131.78	-0.18489						-148.36	-0.10277
																				-131.96	-0.18571						-148.46	-0.09888
																				-132.15	-0.18653						-148.56	-0.09498
																				-132.33	-0.18734						-148.65	-0.09109
																				-132.52	-0.18816						-148.74	-0.08719
																				-132.71	-0.18898						-148.83	-0.0833
																				-132.9	-0.1898						-148.91	-0.0794
																				-133.09	-0.19062						-148.98	-0.07551
																				-133.28	-0.19143						-149.06	-0.07161
																				-133.47	-0.19225						-149.13	-0.06772
																				-133.67	-0.19307						-149.19	-0.06383
																				-133.86	-0.19389						-149.25	-0.05993
																				-134.05	-0.1947						-149.31	-0.05604
																				-134.25	-0.19552						-149.37	-0.05214
																				-134.45	-0.19634						-149.42	-0.04825
																				-134.64	-0.19716						-149.46	-0.04435
																				-134.84	-0.19797						-149.51	-0.04046
																				-135.04	-0.19879						-149.54	-0.03656
																				-135.24	-0.19961						-149.58	-0.03267
																				-135.44	-0.20043						-149.61	-0.02877
																				-135.64	-0.20125						-149.64	-0.02488
																				-135.84	-0.20206						-149.66	-0.02098
																				-136.04	-0.20288						-149.68	-0.01709
																				-136.25	-0.2037						-149.69	-0.01319
																				-136.45	-0.20452						-149.7	-0.0093
																				-136.65	-0.20533						-149.71	-0.0054
																				-136.86	-0.20615						-149.72	-0.00151
																				-137.07	-0.20697						-149.72	0.002385
																				-137.27	-0.1806						-149.71	-0.02903
																				-137.45	-0.17964						-149.74	-0.02744
																				-137.63	-0.17869						-149.77	-0.02584
																				-137.81	-0.17773						-149.79	-0.02425
																				-137.99	-0.17678						-149.82	-0.02266
																				-138.16	-0.17582						-149.84	-0.02107
																				-138.34	-0.17487						-149.86	-0.01947
																				-138.51	-0.17391						-149.88	-0.01788
																				-138.69	-0.17296						-149.89	-0.01629
																				-138.86	-0.172						-149.91	-0.0147
																				-139.03	-0.17105						-149.92	-0.0131
																				-139.2	-0.17009						-149.94	-0.01151
																				-139.37	-0.16914						-149.95	-0.00992
																				-139.54	-0.16818						-149.96	-0.00833
																				-139.71	-0.16723						-149.96	-0.00673
																				-139.87	-0.16627						-149.97	-0.00514
																				-140.04	-0.16532						-149.97	-0.00355
																				-140.2	-0.16436						-149.98	-0.00196
																				-140.37	-0.16341						-149.98	-0.000364
																				-140.53	-0.16245						-149.98	0.001229
																				-140.69	-0.1615						-149.98	0.002821
																				-140.85	-0.16054						-149.97	0.004414
																				-141.01	-0.15959						-149.97	0.006006
																				-141.17	-0.15863						-149.96	0.007598
																				-141.33	-0.15768						-149.95	0.009191
																				-141.49	-0.15672						-149.94	0.010783
																				-141.64	-0.15577						-149.93	0.012376
																				-141.8	-0.15481						-149.92	0.013968
																				-141.95	-0.15386						-149.9	0.015561
																				-142.11	-0.1529						-149.89	0.017153
																				-142.26	-0.15195						-149.87	0.018746
																				-142.41	-0.14009						-149.86	-0.00321
																				-142.55	-0.13845						-149.86	-0.00311
																				-142.68	-0.1368						-149.87	-0.00301
																				-142.82	-0.13516						-149.87	-0.00291
																				-142.95	-0.13351						-149.87	-0.0028
																				-143.09	-0.13187						-149.87	-0.0027
																				-143.22	-0.13023						-149.88	-0.0026
																				-143.35	-0.12858						-149.88	-0.0025
																				-143.47	-0.12694						-149.88	-0.0024
																				-143.6	-0.12529						-149.88	-0.0023
																				-143.72	-0.12365						-149.89	-0.00219
																				-143.85	-0.122						-149.89	-0.00209
																				-143.97	-0.12036						-149.89	-0.00199
																				-144.09	-0.11871						-149.89	-0.00189
																				-144.21	-0.11707						-149.9	-0.00179
																				-144.32	-0.11542						-149.9	-0.00168
																				-144.44	-0.11378						-149.9	-0.00158
																				-144.55	-0.11213						-149.9	-0.00148
																				-144.66	-0.11049						-149.9	-0.00138
																				-144.77	-0.10884						-149.9	-0.00128
																				-144.88	-0.1072						-149.9	-0.00118
																				-144.99	-0.10555						-149.91	-0.00107
																				-145.09	-0.10391						-149.91	-0.000973
																				-145.19	-0.10226						-149.91	-0.000871
																				-145.29	-0.10062						-149.91	-0.000769
																				-145.39	-0.09897						-149.91	-0.000667
																				-145.49	-0.09733						-149.91	-0.000566
																				-145.59	-0.09568						-149.91	-0.000464
																				-145.68	-0.09404						-149.91	-0.000362
																				-145.78	-0.09239						-149.91	-0.00026
																				-145.87	-0.09075						-149.91	-0.000159
																				-145.96	-0.09088						-149.91	-0.0016
																				-146.05	-0.08934						-149.91	-0.0016
																				-146.14	-0.08781						-149.92	-0.00159
																				-146.23	-0.08627						-149.92	-0.00158














































































































































































































































































































































































































































































































































































































































































































































































































































































































































































































































































































































































































































































[truncated: 5,430 more rows]
[truncated: 72 more columns]
